# Supplementary material for: Translesion synthesis polymerases are dispensable for C. elegans reproduction but suppress genome scarring by polymerase theta-mediated end joining
Source: PLoS Genet. 2020 Apr 24;16(4):e1008759. doi: 10.1371/journal.pgen.1008759 (PMC7202663; doi:10.1371/journal.pgen.1008759)
Supplement: S1 Table — (XLSX) [file pgen.1008759.s004.xlsx]

## Sheet: Sheet1
Genotype	#samples	generations/ sample	SNVs/generation	deletions/ generation	microsatellites/ generation	insertions/ generation	complex events/ generation
N2 (WT)	4	60 ± 0	0.229 ± 0.034	0.033 ± 0.014	0.038 ± 0.021	0.013 ± 0.016	None detected
rev-1(gk455794)	3	44 ± 0	0.09 ± 0.023	0.159 ± 0.023	0.061 ± 0.035	None detected	0.038 ± 0.035
rev-3(gk919715)	2	60 ± 0	0.141 ± 0.056	0.252 ± 0.136	0.037 ± 0.034	None detected	0.03 ± 0.034
polh-1(lf31)	3	60 ± 0	0.125 ± 0.012	0.308 ± 0.059	0.075 ± 0.035	0.008 ± 0.012	0.1 ± 0.047
polk-1(lf28)	3	44.7 ± 0.577	0.244 ± 0.192	0.044 ± 0.035	0.05 ± 0.044	0.006 ± 0.01	0.011 ± 0.019
polh-1(lf31) polk-1(lf28)	3	27.3 ± 4.041	0.309 ± 0.199	1.963 ± 0.249	0.103 ± 0.076	0.027 ± 0.046	0.079 ± 0.067
rev-1(gk455794) polh-1(lf31) polk-1(lf28)	3	49.5 ± 0.707	0.172 ± 0.053	1.428 ± 0.168	0.027 ± 0.03	0.021 ± 0.02	0.096 ± 0.077
rev-1(gk455794) polh-1(lf31) rev-3(gk919715) polk-1(lf28)	4	24 ± 0.816	0.083 ± 0.033	1.356 ± 0.065	0.021 ± 0.024	0.031 ± 0.039	0.115 ± 0.024
