# Supplementary material for: Translesion synthesis polymerases are dispensable for C. elegans reproduction but suppress genome scarring by polymerase theta-mediated end joining
Source: PLoS Genet. 2020 Apr 24;16(4):e1008759. doi: 10.1371/journal.pgen.1008759 (PMC7202663; doi:10.1371/journal.pgen.1008759)
Supplement: S2 Table — (XLSX) [file pgen.1008759.s005.xlsx]

## Sheet: Sample_Information
Sample	Strain	Genotype	Generations	NCBI SRA ID
XF0117-D13	XF117	polh-1 polk-1	25	PRJNA196232
XF0117-D14	XF117	polh-1 polk-1	25	PRJNA196232
XF0117-D4	XF117	polh-1 polk-1	32	PRJNA196232
polh-1_H-7	XF111	polh-1	60	PRJNA196232
polh-1_H-8	XF111	polh-1	60	PRJNA196232
polk-1_K-1	XF110	polk-1	60	PRJNA196232
polk-1_K-4	XF110	polk-1	60	PRJNA196232
polk-1_K-9	XF110	polk-1	60	PRJNA196232
N2_2_60	N2	WT	60	PRJNA196232
N2_3_60	N2	WT	60	PRJNA260487
N2_50_60	N2	WT	60	PRJNA260487
N2_4_60	N2	WT	60	PRJNA196232
XF1012_A45	XF1012	rev-3	45	PRJNA605924
XF1012_B45	XF1012	rev-3	45	PRJNA605924
XF1012_D45	XF1012	rev-3	45	PRJNA605924
XF1138_A47	XF1138	rev-1 polh-1 polk-1	47	PRJNA605924
XF1138_C50	XF1138	rev-1 polh-1 polk-1	50	PRJNA605924
XF1138_E49	XF1138	rev-1 polh-1 polk-1	49	PRJNA605924
XF1201_A24	XF1201	rev-1 polh-1 rev-3 polk-1	24	PRJNA605924
XF1201_B24	XF1201	rev-1 polh-1 rev-3 polk-1	24	PRJNA605924
XF1201_C25	XF1201	rev-1 polh-1 rev-3 polk-1	25	PRJNA605924
XF1201_F23	XF1201	rev-1 polh-1 rev-3 polk-1	23	PRJNA605924
XF958_A44	XF958	rev-1	44	PRJNA605924
XF958_B44	XF958	rev-1	44	PRJNA605924
XF958_E44	XF958	rev-1	44	PRJNA605924

## Sheet: SNVs
Sample	Genotype	Chr	Pos	Ref	Alt	Mutation
N2_50_60	WT	CHROMOSOME_I	985014	G	A	GC->AT
XF958_A44	rev-1	CHROMOSOME_I	1172399	A	T	AT->TA
XF1138_C50	rev-1 polh-1 polk-1	CHROMOSOME_I	1376204	G	C	GC->CG
XF1138_C50	rev-1 polh-1 polk-1	CHROMOSOME_I	1376228	A	T	AT->TA
XF1138_C50	rev-1 polh-1 polk-1	CHROMOSOME_I	1376254	G	A	GC->AT
polk-1_K-9	polk-1	CHROMOSOME_I	1591517	G	A	GC->AT
polk-1_K-9	polk-1	CHROMOSOME_I	1704310	G	A	GC->AT
XF958_B44	rev-1	CHROMOSOME_I	1890021	A	T	AT->TA
N2_2_60	WT	CHROMOSOME_I	2787800	C	T	GC->AT
N2_4_60	WT	CHROMOSOME_I	2891539	T	A	AT->TA
polk-1_K-9	polk-1	CHROMOSOME_I	3127766	G	C	GC->CG
N2_4_60	WT	CHROMOSOME_I	3890420	G	C	GC->CG
polh-1_H-8	polh-1	CHROMOSOME_I	4861257	C	A	GC->TA
XF1138_E49	rev-1 polh-1 polk-1	CHROMOSOME_I	4930035	A	T	AT->TA
XF1012_B45	rev-3	CHROMOSOME_I	5566407	G	T	GC->TA
N2_3_60	WT	CHROMOSOME_I	6160649	G	A	GC->AT
N2_3_60	WT	CHROMOSOME_I	6160650	C	T	GC->AT
polh-1_H-7	polh-1	CHROMOSOME_I	6986239	A	T	AT->TA
N2_2_60	WT	CHROMOSOME_I	7978691	T	A	AT->TA
polk-1_K-1	polk-1	CHROMOSOME_I	8396320	G	A	GC->AT
XF1012_D45	rev-3	CHROMOSOME_I	8842406	G	A	GC->AT
N2_4_60	WT	CHROMOSOME_I	9274227	C	A	GC->TA
XF0117-D4	polh-1 polk-1	CHROMOSOME_I	9474220	G	A	GC->AT
polk-1_K-1	polk-1	CHROMOSOME_I	10874110	G	T	GC->TA
XF1201_A24	rev-1 polh-1 rev-3 polk-1	CHROMOSOME_I	11218977	A	T	AT->TA
XF1012_A45	rev-3	CHROMOSOME_I	12196152	A	T	AT->TA
N2_2_60	WT	CHROMOSOME_I	12207623	A	G	AT->GC
polk-1_K-9	polk-1	CHROMOSOME_I	12858900	G	A	GC->AT
XF0117-D4	polh-1 polk-1	CHROMOSOME_I	13020465	G	A	GC->AT
XF1138_E49	rev-1 polh-1 polk-1	CHROMOSOME_I	13729720	A	T	AT->TA
XF958_A44	rev-1	CHROMOSOME_I	13770802	T	C	AT->GC
polk-1_K-1	polk-1	CHROMOSOME_I	13909967	C	A	GC->TA
XF1138_C50	rev-1 polh-1 polk-1	CHROMOSOME_I	14024363	A	C	AT->CG
XF1138_A47	rev-1 polh-1 polk-1	CHROMOSOME_I	14605262	G	A	GC->AT
XF1138_A47	rev-1 polh-1 polk-1	CHROMOSOME_I	14605316	C	T	GC->AT
XF1138_A47	rev-1 polh-1 polk-1	CHROMOSOME_I	14605319	A	T	AT->TA
polk-1_K-4	polk-1	CHROMOSOME_I	15044685	C	G	GC->CG
polk-1_K-9	polk-1	CHROMOSOME_II	1137152	A	T	AT->TA
polk-1_K-1	polk-1	CHROMOSOME_II	1180323	A	T	AT->TA
XF0117-D14	polh-1 polk-1	CHROMOSOME_II	1500881	C	A	GC->TA
polk-1_K-1	polk-1	CHROMOSOME_II	1551705	T	C	AT->GC
N2_4_60	WT	CHROMOSOME_II	2174934	A	G	AT->GC
N2_3_60	WT	CHROMOSOME_II	2885345	A	T	AT->TA
XF0117-D4	polh-1 polk-1	CHROMOSOME_II	2905542	T	A	AT->TA
XF1138_A47	rev-1 polh-1 polk-1	CHROMOSOME_II	2963398	G	A	GC->AT
N2_3_60	WT	CHROMOSOME_II	3022008	C	G	GC->CG
XF1012_A45	rev-3	CHROMOSOME_II	3331551	C	T	GC->AT
polh-1_H-7	polh-1	CHROMOSOME_II	4011349	A	G	AT->GC
N2_3_60	WT	CHROMOSOME_II	4117811	G	C	GC->CG
polk-1_K-9	polk-1	CHROMOSOME_II	4592114	T	A	AT->TA
N2_4_60	WT	CHROMOSOME_II	6114237	G	T	GC->TA
polk-1_K-1	polk-1	CHROMOSOME_II	6405848	C	T	GC->AT
N2_2_60	WT	CHROMOSOME_II	6736806	A	C	AT->CG
XF1012_D45	rev-3	CHROMOSOME_II	7867402	A	T	AT->TA
XF0117-D14	polh-1 polk-1	CHROMOSOME_II	9123344	C	G	GC->CG
XF1012_D45	rev-3	CHROMOSOME_II	9767529	G	T	GC->TA
XF1201_C25	rev-1 polh-1 rev-3 polk-1	CHROMOSOME_II	10841883	C	A	GC->TA
XF1138_C50	rev-1 polh-1 polk-1	CHROMOSOME_II	11803864	G	A	GC->AT
N2_50_60	WT	CHROMOSOME_II	12053075	C	A	GC->TA
XF1012_A45	rev-3	CHROMOSOME_II	12299418	A	T	AT->TA
N2_2_60	WT	CHROMOSOME_II	13445471	T	C	AT->GC
XF0117-D4	polh-1 polk-1	CHROMOSOME_II	13783271	G	A	GC->AT
XF0117-D4	polh-1 polk-1	CHROMOSOME_II	13795180	G	A	GC->AT
XF0117-D4	polh-1 polk-1	CHROMOSOME_II	13850038	A	T	AT->TA
XF0117-D4	polh-1 polk-1	CHROMOSOME_II	13975788	G	A	GC->AT
XF0117-D4	polh-1 polk-1	CHROMOSOME_II	14203673	G	A	GC->AT
XF0117-D4	polh-1 polk-1	CHROMOSOME_II	14349148	G	A	GC->AT
XF0117-D4	polh-1 polk-1	CHROMOSOME_II	14862491	G	A	GC->AT
XF1138_A47	rev-1 polh-1 polk-1	CHROMOSOME_II	15213392	C	A	GC->TA
XF1201_A24	rev-1 polh-1 rev-3 polk-1	CHROMOSOME_II	15247420	A	T	AT->TA
XF1201_A24	rev-1 polh-1 rev-3 polk-1	CHROMOSOME_II	15247423	A	T	AT->TA
XF1012_D45	rev-3	CHROMOSOME_III	2029932	A	C	AT->CG
N2_50_60	WT	CHROMOSOME_III	2033613	A	T	AT->TA
XF958_E44	rev-1	CHROMOSOME_III	2076337	T	A	AT->TA
XF1138_A47	rev-1 polh-1 polk-1	CHROMOSOME_III	2091599	C	T	GC->AT
XF1201_A24	rev-1 polh-1 rev-3 polk-1	CHROMOSOME_III	2104734	C	T	GC->AT
XF0117-D4	polh-1 polk-1	CHROMOSOME_III	2290999	T	A	AT->TA
N2_2_60	WT	CHROMOSOME_III	2659031	A	T	AT->TA
N2_4_60	WT	CHROMOSOME_III	2739947	T	A	AT->TA
N2_3_60	WT	CHROMOSOME_III	3018998	G	A	GC->AT
XF0117-D4	polh-1 polk-1	CHROMOSOME_III	3219288	T	A	AT->TA
XF1201_F23	rev-1 polh-1 rev-3 polk-1	CHROMOSOME_III	3526790	A	T	AT->TA
XF958_A44	rev-1	CHROMOSOME_III	4045209	G	T	GC->TA
N2_2_60	WT	CHROMOSOME_III	4123106	T	C	AT->GC
polk-1_K-9	polk-1	CHROMOSOME_III	4544168	C	G	GC->CG
N2_2_60	WT	CHROMOSOME_III	4687926	A	T	AT->TA
XF0117-D14	polh-1 polk-1	CHROMOSOME_III	5235505	C	A	GC->TA
N2_50_60	WT	CHROMOSOME_III	5892370	C	T	GC->AT
N2_3_60	WT	CHROMOSOME_III	6219484	C	A	GC->TA
XF1138_A47	rev-1 polh-1 polk-1	CHROMOSOME_III	6935353	G	A	GC->AT
polh-1_H-8	polh-1	CHROMOSOME_III	7069882	T	A	AT->TA
XF958_B44	rev-1	CHROMOSOME_III	8015734	T	A	AT->TA
XF1138_E49	rev-1 polh-1 polk-1	CHROMOSOME_III	8371367	G	T	GC->TA
N2_50_60	WT	CHROMOSOME_III	8787151	A	T	AT->TA
N2_50_60	WT	CHROMOSOME_III	8982996	C	T	GC->AT
N2_4_60	WT	CHROMOSOME_III	9113544	G	A	GC->AT
XF1138_E49	rev-1 polh-1 polk-1	CHROMOSOME_III	9443275	C	A	GC->TA
XF1012_D45	rev-3	CHROMOSOME_III	10111067	G	T	GC->TA
polk-1_K-9	polk-1	CHROMOSOME_III	10134401	A	T	AT->TA
N2_50_60	WT	CHROMOSOME_III	10391770	G	A	GC->AT
polk-1_K-9	polk-1	CHROMOSOME_III	11115653	G	C	GC->CG
XF1012_A45	rev-3	CHROMOSOME_III	11516246	T	A	AT->TA
polh-1_H-7	polh-1	CHROMOSOME_III	11746327	G	A	GC->AT
polh-1_H-7	polh-1	CHROMOSOME_III	11746329	T	C	AT->GC
polh-1_H-7	polh-1	CHROMOSOME_III	11746332	A	G	AT->GC
N2_4_60	WT	CHROMOSOME_III	11881431	G	A	GC->AT
polh-1_H-8	polh-1	CHROMOSOME_III	12082111	G	C	GC->CG
polh-1_H-7	polh-1	CHROMOSOME_III	12528663	A	G	AT->GC
XF1012_B45	rev-3	CHROMOSOME_III	12543072	A	T	AT->TA
N2_50_60	WT	CHROMOSOME_III	13608292	C	G	GC->CG
N2_4_60	WT	CHROMOSOME_IV	671380	C	G	GC->CG
polk-1_K-1	polk-1	CHROMOSOME_IV	1014574	C	G	GC->CG
XF1201_B24	rev-1 polh-1 rev-3 polk-1	CHROMOSOME_IV	1221924	A	T	AT->TA
XF958_A44	rev-1	CHROMOSOME_IV	1292699	G	A	GC->AT
polk-1_K-9	polk-1	CHROMOSOME_IV	1364060	G	A	GC->AT
polk-1_K-1	polk-1	CHROMOSOME_IV	1682374	A	T	AT->TA
polk-1_K-1	polk-1	CHROMOSOME_IV	1875734	T	C	AT->GC
polh-1_H-8	polh-1	CHROMOSOME_IV	2214061	C	T	GC->AT
N2_2_60	WT	CHROMOSOME_IV	2276914	T	C	AT->GC
XF0117-D14	polh-1 polk-1	CHROMOSOME_IV	2955554	T	A	AT->TA
polk-1_K-1	polk-1	CHROMOSOME_IV	3598894	T	A	AT->TA
XF1201_C25	rev-1 polh-1 rev-3 polk-1	CHROMOSOME_IV	4275061	A	G	AT->GC
N2_4_60	WT	CHROMOSOME_IV	5202615	C	G	GC->CG
N2_3_60	WT	CHROMOSOME_IV	5518628	A	C	AT->CG
polk-1_K-1	polk-1	CHROMOSOME_IV	5589497	T	A	AT->TA
polk-1_K-9	polk-1	CHROMOSOME_IV	7164327	A	G	AT->GC
N2_4_60	WT	CHROMOSOME_IV	7646075	G	T	GC->TA
N2_2_60	WT	CHROMOSOME_IV	7730646	A	T	AT->TA
N2_4_60	WT	CHROMOSOME_IV	8598750	T	C	AT->GC
polh-1_H-8	polh-1	CHROMOSOME_IV	8673581	A	T	AT->TA
N2_50_60	WT	CHROMOSOME_IV	9169029	A	G	AT->GC
XF1138_A47	rev-1 polh-1 polk-1	CHROMOSOME_IV	10820390	G	A	GC->AT
XF1012_D45	rev-3	CHROMOSOME_IV	11390538	A	C	AT->CG
polk-1_K-1	polk-1	CHROMOSOME_IV	11656940	G	A	GC->AT
XF1012_B45	rev-3	CHROMOSOME_IV	11960486	T	C	AT->GC
XF958_B44	rev-1	CHROMOSOME_IV	12739084	C	G	GC->CG
polk-1_K-1	polk-1	CHROMOSOME_IV	12746563	A	T	AT->TA
polk-1_K-9	polk-1	CHROMOSOME_IV	13093352	G	C	GC->CG
XF0117-D14	polh-1 polk-1	CHROMOSOME_IV	13099584	C	T	GC->AT
XF1138_E49	rev-1 polh-1 polk-1	CHROMOSOME_IV	13231035	A	T	AT->TA
XF1138_C50	rev-1 polh-1 polk-1	CHROMOSOME_IV	14595196	C	T	GC->AT
XF1201_C25	rev-1 polh-1 rev-3 polk-1	CHROMOSOME_IV	15685956	T	A	AT->TA
XF0117-D13	polh-1 polk-1	CHROMOSOME_IV	15695264	T	A	AT->TA
XF1138_A47	rev-1 polh-1 polk-1	CHROMOSOME_IV	15764424	C	T	GC->AT
N2_3_60	WT	CHROMOSOME_IV	16029420	G	A	GC->AT
XF1012_D45	rev-3	CHROMOSOME_IV	16875767	T	G	AT->CG
XF958_B44	rev-1	CHROMOSOME_IV	16986611	A	T	AT->TA
N2_2_60	WT	CHROMOSOME_V	264949	G	T	GC->TA
XF958_E44	rev-1	CHROMOSOME_V	826372	T	A	AT->TA
polk-1_K-9	polk-1	CHROMOSOME_V	1119562	G	A	GC->AT
N2_4_60	WT	CHROMOSOME_V	2030441	G	A	GC->AT
XF1012_D45	rev-3	CHROMOSOME_V	2253433	G	C	GC->CG
N2_4_60	WT	CHROMOSOME_V	3292989	A	C	AT->CG
XF1012_D45	rev-3	CHROMOSOME_V	4044989	C	A	GC->TA
polh-1_H-8	polh-1	CHROMOSOME_V	4889025	C	A	GC->TA
polk-1_K-4	polk-1	CHROMOSOME_V	5774812	C	A	GC->TA
XF1012_B45	rev-3	CHROMOSOME_V	7038709	T	C	AT->GC
N2_3_60	WT	CHROMOSOME_V	9217464	T	A	AT->TA
polk-1_K-1	polk-1	CHROMOSOME_V	9531459	A	T	AT->TA
polk-1_K-1	polk-1	CHROMOSOME_V	9812152	G	T	GC->TA
XF0117-D13	polh-1 polk-1	CHROMOSOME_V	9853862	A	T	AT->TA
N2_3_60	WT	CHROMOSOME_V	9864056	A	G	AT->GC
N2_2_60	WT	CHROMOSOME_V	10305580	C	T	GC->AT
polk-1_K-1	polk-1	CHROMOSOME_V	10682325	T	A	AT->TA
XF1201_B24	rev-1 polh-1 rev-3 polk-1	CHROMOSOME_V	12308158	G	C	GC->CG
polk-1_K-1	polk-1	CHROMOSOME_V	12834228	T	A	AT->TA
polk-1_K-1	polk-1	CHROMOSOME_V	12875648	T	A	AT->TA
N2_2_60	WT	CHROMOSOME_V	14119415	A	T	AT->TA
N2_50_60	WT	CHROMOSOME_V	14192952	G	A	GC->AT
polk-1_K-1	polk-1	CHROMOSOME_V	14947475	T	A	AT->TA
XF1012_B45	rev-3	CHROMOSOME_V	16284705	C	A	GC->TA
XF1138_A47	rev-1 polh-1 polk-1	CHROMOSOME_V	16594209	A	G	AT->GC
XF0117-D14	polh-1 polk-1	CHROMOSOME_V	16658250	C	A	GC->TA
XF0117-D14	polh-1 polk-1	CHROMOSOME_V	16658251	A	C	AT->CG
XF1138_E49	rev-1 polh-1 polk-1	CHROMOSOME_V	16726783	A	T	AT->TA
N2_4_60	WT	CHROMOSOME_V	16782371	C	T	GC->AT
polk-1_K-1	polk-1	CHROMOSOME_V	17330799	A	T	AT->TA
XF958_E44	rev-1	CHROMOSOME_V	17684529	T	G	AT->CG
XF958_B44	rev-1	CHROMOSOME_V	18185146	T	A	AT->TA
XF1138_A47	rev-1 polh-1 polk-1	CHROMOSOME_V	18375792	T	A	AT->TA
N2_50_60	WT	CHROMOSOME_V	19897909	C	T	GC->AT
polh-1_H-7	polh-1	CHROMOSOME_V	20355206	T	C	AT->GC
XF958_E44	rev-1	CHROMOSOME_V	20611171	C	T	GC->AT
XF0117-D13	polh-1 polk-1	CHROMOSOME_V	20642954	G	A	GC->AT
XF958_B44	rev-1	CHROMOSOME_V	20910031	C	T	GC->AT
polk-1_K-1	polk-1	CHROMOSOME_X	458315	A	T	AT->TA
N2_50_60	WT	CHROMOSOME_X	674159	T	C	AT->GC
polk-1_K-1	polk-1	CHROMOSOME_X	1061160	T	A	AT->TA
XF0117-D14	polh-1 polk-1	CHROMOSOME_X	1341416	C	G	GC->CG
XF0117-D14	polh-1 polk-1	CHROMOSOME_X	2361727	G	A	GC->AT
polk-1_K-1	polk-1	CHROMOSOME_X	2687895	C	T	GC->AT
XF0117-D4	polh-1 polk-1	CHROMOSOME_X	2963785	C	T	GC->AT
polk-1_K-1	polk-1	CHROMOSOME_X	6766514	G	A	GC->AT
XF1012_B45	rev-3	CHROMOSOME_X	6867322	T	A	AT->TA
XF1138_E49	rev-1 polh-1 polk-1	CHROMOSOME_X	8538091	T	G	AT->CG
N2_50_60	WT	CHROMOSOME_X	8870079	T	A	AT->TA
polk-1_K-1	polk-1	CHROMOSOME_X	9022723	T	A	AT->TA
N2_2_60	WT	CHROMOSOME_X	9028216	G	A	GC->AT
N2_4_60	WT	CHROMOSOME_X	9457408	G	A	GC->AT
XF1201_B24	rev-1 polh-1 rev-3 polk-1	CHROMOSOME_X	9516756	T	C	AT->GC
XF0117-D14	polh-1 polk-1	CHROMOSOME_X	10303835	T	A	AT->TA
XF1138_C50	rev-1 polh-1 polk-1	CHROMOSOME_X	10616457	C	T	GC->AT
polh-1_H-7	polh-1	CHROMOSOME_X	11468448	C	A	GC->TA
polh-1_H-8	polh-1	CHROMOSOME_X	12157494	T	A	AT->TA
XF0117-D14	polh-1 polk-1	CHROMOSOME_X	12793474	T	A	AT->TA
polk-1_K-9	polk-1	CHROMOSOME_X	13333296	T	C	AT->GC
polk-1_K-1	polk-1	CHROMOSOME_X	16540367	A	G	AT->GC
polk-1_K-4	polk-1	CHROMOSOME_X	16668490	G	T	GC->TA
polk-1_K-9	polk-1	CHROMOSOME_X	17528475	A	C	AT->CG
N2_50_60	WT	CHROMOSOME_X	17627142	A	T	AT->TA

## Sheet: SVs
Sample	Genotype	Chr	Size	Start	End	SVType	5' flank	deletion	3' flank	insertion	templated flank insert
XF1138_E49	rev-1 polh-1 polk-1	CHROMOSOME_II	7365744	3228880	10594624	INV	TTCCCACACTGTATT
XF1138_E49	rev-1 polh-1 polk-1	CHROMOSOME_IV	2241701	2368329	4610024	INV	TGAATTTTCCCCCTA
XF0117-D14	polh-1 polk-1	CHROMOSOME_IV	1916373	7798784	9715157	TD	GGTTTACAAAAGAGC
XF1201_F23	rev-1 polh-1 rev-3 polk-1	CHROMOSOME_X	1780754	12160255	13941009	INV	TTAATTGATTTTTTT
XF1201_F23	rev-1 polh-1 rev-3 polk-1	CHROMOSOME_X	1773936	12161467	13935403	INV	GAAAAACCAAATTTC
polh-1_H-8	polh-1	CHROMOSOME_V	728053	15634688	16362737	INV	AAAATTAGTCTTGCA
XF1138_E49	rev-1 polh-1 polk-1	CHROMOSOME_IV	691490	581305	1272795	TD	GAACTTTCCCACACT
XF1138_E49	rev-1 polh-1 polk-1	CHROMOSOME_IV	691488	581308	1272796	INV	ACCAGAGACGTTATA
XF1138_E49	rev-1 polh-1 polk-1	CHROMOSOME_IV	691488	581308	1272796	INV	ACCAGAGACGTTATA
XF1138_E49	rev-1 polh-1 polk-1	CHROMOSOME_III	595524	7770257	8365781	TD	ATCAACACATCAGAA
XF1138_E49	rev-1 polh-1 polk-1	CHROMOSOME_IV	273672	15567995	15841667	DEL	TAATAAATTATCAAA	atgtacctacacgatgttattcggtaaacatgctgtagaaacaaaatattttaaaacatctttgaaaaactggaaaagtgtgaaattatgtttcaggttgttcagaaatcaggtgcatactatgaagattaatataattgttacattaggagaataaacgctaaacttttaaagttaacaaaatctaataaagaagtgactgttttaacttccactctttcttcaagtggtttagaagaaaaaaaataatatttttatatgtttcaaaaacagagaataaccaaaaatgatgcagttccataaagttaagaaaacaattcaaaactaattctaaagctcgaaatattcaattttcaccgattcgttcagcgaatgcctgcattagccaaaaaatgaaac…	AAAACTTGGATTGTA
XF1138_E49	rev-1 polh-1 polk-1	CHROMOSOME_V	108427	2411116	2519543	DEL	TCGAGGTTTTTGGAA	acactggttctgacatatttctgaaaaaagttcgtaaaaacgttaaattacattttcataggtcagtattccccggaaattttgaaaaaaaaacctataattaaacaaaacagtttttacatttgtgctatttttcggtaaatttttcacaaaaattttgaggcccgaagagttacttttttactaacttagatattgctgaatacaaaagtttttttgaaaaaattgtgtggtaataacgtagcattcggaatgaaaaagcccaagcgagcgagcctaagcctaattctaacctcataaaaagttacaagaaggtttttccttgcgcttggagcgcaaaagaaaataaaaagggctatttagagttaggaacaaacccaatttgaataaaacattgga…	ACAAAAATTTTGAGG
XF0117-D13	polh-1 polk-1	CHROMOSOME_V	108294	2436021	2544315	DEL	TGCCCAAAAATGTGA	cgtcagtaaacacgtcgtcagtaaacttaaccatgcaaaatcagttgagaactctgcgtctcttctcccgcattttttgtagatctacgtagatcacgctgaaatgaaacattctgacaccgaaccggtttcccagtttagtgttaaatttcttaccacatcatattgcaattttcagcaatttttttacaatttactgccaaacttttgacaaacttttgcaacttttcattgtgctttagagaatctttggaaacttatcggcaaattcttgcaagttttagtcaaactttaaagcactttggcaactttttgaccaaatttttcaatgcacaattgtttgcaaaattttgtaagttatagtcaaacttttgcaaatgttagcaaacttttccaatt…	CGTCAGTAAACTTAA
XF0117-D13	polh-1 polk-1	CHROMOSOME_V	108264	2436036	2544300	TD	TGCCCAAAAATGTGA
XF1138_E49	rev-1 polh-1 polk-1	CHROMOSOME_V	108131	2411263	2519394	TD	TTCGAGGTTTTTGGA
XF1138_E49	rev-1 polh-1 polk-1	CHROMOSOME_V	61787	15443607	15505394	TD	CCTACAAGTAAGCCT
XF0117-D4	polh-1 polk-1	CHROMOSOME_II	27464	1687566	1715030	DEL	GAACTCAATTGAAAT	cggtaagcccatgaagatctgagcaatatcatagtttttcattgatattttgatgagttgttttgtcttgttcgaaataaatgaaagagtcaagctgaaaaagacaaggatcttagcaaaaatatataagttctagacttactgctccacaaggctcatttgctttagagaaagttgaagtgaattgtgtgggagacggagaatagggagagcgatggcagtcatgttgagtgaagaatgggacaaatgagagagatggtcctgtctactaggcaaaaaagggagaagagatgcagacagtgatgtctggaaagggtcacctggtcattatggccggggtcggagctagacgaattaccttaaattggacagttgggggatgagaggccagtcaagccg…	CTGTCCATTTAGCAG
XF1012_B45	rev-3	CHROMOSOME_X	26953	12102840	12129793	TDINS	GTCTAAAAAATTAAT			agacaatctgcgcctcttcgctctcatcgccgcgcagtcaaatttttttcatattgatacgtcctggttgcggtcata
polh-1_H-8	polh-1	CHROMOSOME_X	23053	10440869	10463922	TD	GATGTTTGGTGTGCT
XF1201_B24	rev-1 polh-1 rev-3 polk-1	CHROMOSOME_II	17612	1408726	1426338	TD	TTTTTTTGGAATTTC
XF1201_B24	rev-1 polh-1 rev-3 polk-1	CHROMOSOME_II	14925	1408630	1423555	DEL	GATGGGTCTGCTAGG	ctacaaactacaaaaaatatttagcagacccaactaatgtcttataaatttgggcctgctagactacaaactacaaaagcctatttagcagacccacgccaatttctgatgggtctgctagactacaaactacacgaaatatttagcagacccaacttccaatttttccagatcgtctccctcctcaacgtggaaactatcgacgaagcaatggaggtttggcataattcaaaagcgatgacgtcatcggcgacaattcgaactcttactctaccagaagtcagaaaagttctcgcgttacgagccgacttcccaactgtcgctattaaatctatcgaataattgtcgattaattaaattattctcttaaaatttccaattttattgatttttttgtat…	CTACAAACTACAAAA
polh-1_H-8	polh-1	CHROMOSOME_X	14517	10443866	10458383	DEL	GTCATTATGTTTATC	actagcttcctgcttaagctcgcttgtcaaattatagtttcctgttttatttacaccaacaacacaatttttactttgttggtactgttcttgttctttctaaaacacaattttaatattttcatttccacaaaatacattttgttcagagggctgaaacaacataataacataacatgaagttgaaccaataaacaattaaacttcatagttagaaactaataaggactactttttttcgttatttttctcattttttacgccaatttatttgcagaatcgcttggaagcaacaaaactgacatgaatgagaacgaagaataccaacagctattggagacgaaacggctccaagatcttgaccttcagcatcacagagccgaaatcagacgcaataca…	ATTAAACGGATGTTT
XF958_B44	rev-1	CHROMOSOME_IV	14426	5222189	5236613	INV	ATCGAATATGAAGAT
polh-1_H-8	polh-1	CHROMOSOME_X	13342	10439812	10453154	INV	CAAAAGTATAGCAGA
XF0117-D4	polh-1 polk-1	CHROMOSOME_V	10326	17677408	17687716	INV	CGGCTAAGACGTGGC
polh-1_H-8	polh-1	CHROMOSOME_X	10217	10442669	10452886	INV	TTATGTTCGGATTAT
XF1138_C50	rev-1 polh-1 polk-1	CHROMOSOME_III	10121	1267855	1277976	DEL	TGCATATAATTTATA	taatgtatataatgtatgtaatgcatataatgtatataatttatataatgcatataatgtatataatgtatatattgtatataatgtatataatgtatataatgtacatacatagttgtgactttgttttataacactttttaattttccgacaccatttaaaggtcattcgtttttaaatagtgtacattcacgatggaaatagttgtaaatgccaagtctcccgagtggttgttttgggtaaataggttgtaaatattaccaattacgcttacgagttctacacatcgtttcctatttttctggatgtaccatgtttctgtgtcggcggcgagaaaaataggaggagaagatgtgcagtcgtaaatttattagtgagaagagcggtattatttacaa…	TCAAACTCCCAAAGG
XF1201_B24	rev-1 polh-1 rev-3 polk-1	CHROMOSOME_III	10002	4067640	4077642	TD	TCCCCACGCCTTCTA
XF958_E44	rev-1	CHROMOSOME_IV	9900	3885491	3895391	INV	GCGAAGATTTTTTAG
polh-1_H-8	polh-1	CHROMOSOME_X	9760	10453261	10463021	INV	TTTTTGCATCTTTAC
XF1201_A24	rev-1 polh-1 rev-3 polk-1	CHROMOSOME_IV	9452	2554743	2564195	INV	AAGGATACTTTTTTC
XF1138_A47	rev-1 polh-1 polk-1	CHROMOSOME_V	8372	6479004	6487376	TD	TATTCTGATTGAAAT
XF1138_A47	rev-1 polh-1 polk-1	CHROMOSOME_II	8270	9388030	9396300	TD	GGCCCAAGAAGAATG
XF1138_A47	rev-1 polh-1 polk-1	CHROMOSOME_V	7995	6479382	6487377	INV	GTTACTTCACACGTT
polh-1_H-8	polh-1	CHROMOSOME_I	7725	1405471	1413196	TD	GACCATATCCCTCCA
XF0117-D4	polh-1 polk-1	CHROMOSOME_X	7424	5026249	5033673	TD	CGTGGTGTTGAATTA
XF1201_F23	rev-1 polh-1 rev-3 polk-1	CHROMOSOME_V	6647	18450354	18457001	TD	ATTATATTAAAAATA
XF1012_B45	rev-3	CHROMOSOME_I	6365	7712177	7718542	TD	TGTTCTCAATCCGAA
XF0117-D13	polh-1 polk-1	CHROMOSOME_V	6346	17246834	17253180	DEL	ATTTGATTTAATTAG	tctgcctatcattggtagttttcaatcgcttgccaagaaaattcaatagaatccagtttattttttgtaagagattttttttcgaagtattgaaacaagatcgatgattctgtgattttgttccaaaaagatttgcctaaaaggatatttttagacaaagcttgtacaattaatatctatgtgtaattgctgtcaatttcattggttgaacttttaatccaagttgtaccctttttgaatttttgtagaatcattatgtagattttctgcagtcacatgaaaattatcatacaaaaatgaagtactgccattttaaaaaccattttaaaaactatgttaaaatttaatttcttgcggtcaaagataatattgttgcattactcaccaagaaacgacacg…	ATCATCGTCTGATAA
XF1201_C25	rev-1 polh-1 rev-3 polk-1	CHROMOSOME_X	6334	8286417	8292751	DEL	TTATGATTTTTTCAG	ggctaataactacgacgcctcgtcctgtttctataaatgaaattcgaatagaagaggaaaccatggaaacaacaacaaatgtgataaatctagcggtaaatagtgatgacacgaaccaaaaaaaatcttcattttttcagccgattttcgacgcccaaaccggtacttcttacactgcagcggagcttaataggatatgttccgaaactgtgaatgtgagcaaaggattcggaatatctgatattgaaagtttcgcaaaaaataattgttttttgattcgattgtattaccctgatgtaacatgttctcaaatcaaccaactagtcggatattgtaaagaaaatggtctaataaatggctaataagttgtttttcttgaaagtgcaacaaaaaatattt…	GGCATCATCACCCCC
XF0117-D4	polh-1 polk-1	CHROMOSOME_V	5960	8584086	8590046	DEL	CTCTTCTACAAAGAC	actattacgcggagtgtctagaagttcacgtgactcagtgagctcacggagagcacgttgaatttcctcatccatccattcagatgttctggaaataatatacgtcaataagacagtttagttttttagcttttaaaattctacagtaatcccatgacggccttgtccatgaaatacagtactccagtcattcctgcagtatataaactccaaatactataggaatactcacacatttgccacacttgtctcatgtagaatgacatcatcaagttgtctgatgcaagatgcttgacacagttcacctgtagcatcatccgtgacaacaacgacagcatgtgcaaaacgtggtcgatcttcgatcagatcaaccgattcctctccgatctcatcgacaaa…	ATAGTGAATAACTTA
XF1138_A47	rev-1 polh-1 polk-1	CHROMOSOME_II	5826	9397619	9403445	DELINS	TTTTGCTCAACACAG	caaactcaagtgttatcagctgtttatgtggggaaaatgaattataatgccgcattccaaaacaaaataaaacaaatacctacttttttgaaaaaaaaaaaacgttataactcttctgtaagataattagaaataaaacgaattcattgcaaagaatcgcgttcttcgattcaaaagttcagaaaatatcgatttaatgaaaactattatcagtgacaattaagaagggatcaaatataacgtgtcttgcctgcaaaaaataatttgttgcattcatgatagtaataaaagctaaaaaacttacactgtccgcaggttttagggcacaaactatacattggtgatatgaaaagacgagtagtcttgcaatacgatttaagcgctgtgcaacccacgaat…	GTGCCGAGTCTGAAA	a
XF1201_C25	rev-1 polh-1 rev-3 polk-1	CHROMOSOME_V	5608	9796264	9801872	DEL	AATCGTTGTCGTCCT	ccaaccaacaacctacagctccgcccactctgcccaaagaaccatggaggaggacgatgatttttgacaacaacgacgacgcaaccttttgcgtggataatacaccggaagaaatcgtttttttcttgcaataacaaacatttggatggtgattgacatttcatccaaaggtttctcatatttgttccgcctactttacacattttattaattctattgtatcattgaaatagtgcactcgatccatcgctagtaaaataatagtttcactataaactactgatcttcataaactaatcttgttctatgaagttcatttcttgacttggagacctccgatttgtagaaactttcccagaaggattaaaaagagtgcttgatcagaacgtaccggactga…	CGAAGTTCAAGTTCT
XF1138_A47	rev-1 polh-1 polk-1	CHROMOSOME_III	5473	6911960	6917433	DEL	CTTAAACTAACTGAA	cctgtgttcttgggcactatgattttttgagcattttctttgaaaacactgagaaatctaactttcttggacggtcaagtaaattgacttgatcacagaagtttcatatttattaaaccagtttgaaaacccaaaactctaaaatctaacctgtggagctctgtataaaagaggtgaagctgtagatacagcacagaagacagccaaaagggcaatcattgaaatgatgaatctgttcatgttgacgttgagtgaagaaggaagaggaagagctggaaaagcttgttcacttggctgtgaggcacaagtcgaatagaatgaatgagcacaaccgagagagagacagatctctctagttttagactccgcctctcttcgacccgcgcaccaagagggagc…	GCCGAACGCTTAGTC
XF1201_C25	rev-1 polh-1 rev-3 polk-1	CHROMOSOME_V	5030	4990082	4995112	DEL	AGCATATAAGCTGGT	tttattaatgtttaagaagaacaagagacaacaaattttgtatatcgaaacgtcaatatgatgttaaaatacaaaaaattgactgtgaaaatcaatttaatgaatactcgtataatgattatgcaaaaaaaagcaaaagctaagagtgagtctctagttccaaaccaaaatttggaattcggacaagcagataaaaactacaaaggctacaaaaatggaaatcaatagatatgcgtgaggacgtcgaacagtaaaaccttgtgaaaagggcgatgaaagttgttaccaaagaaattccaaggaaaagcattagtaatctgtaaactgggctactttgaaaactcagttgttaaaattttcatttcaaaaaatttcaagaaatttttaattttcagaatg…	CGGGACTGGGATAGT
polh-1_H-7	polh-1	CHROMOSOME_X	4643	9780858	9785501	INV	ACATTCTATGTTGTA
polh-1_H-7	polh-1	CHROMOSOME_X	4643	9780858	9785501	INV	ACATTCTATGTTGTA
XF0117-D4	polh-1 polk-1	CHROMOSOME_III	4642	10353231	10357873	TD	AGATTTCTTAGTTTT
XF1138_C50	rev-1 polh-1 polk-1	CHROMOSOME_I	4335	14923671	14928006	DEL	GTTGAACTCCGATCG	catttcccgatgtgctgatctctaacctgttgagccatcgcgcgtgaatgtttgattctatttagtaataatattgcaaattgatgtttcaacttatgcgtagtcattctcatgggtttaggttgattctcaatcagaattgcattcgataatgctaaaacataatgaatgaaattcagtttcctattgatatcttttttcttcagaacccaacattttggacattctatgtgtcttcaagtaatttctcaagagttcagtatttccgaaaaaaattttcaaacagtttactcacaacagaaaacattcttctccgattttctgcaaataagcaaaaaataacgttatttgataacagttccaatttcgaaattaatcttttttgtccgcttagagcgc…	CCCTCAATCGACTCG
XF1138_E49	rev-1 polh-1 polk-1	CHROMOSOME_II	3966	8232869	8236835	DEL	TGTCGGTATTACTTT	taatatttgaaaacgtaagtgcctagacttctaaatttaataaaagataagtatattccagatattagaattatgtatgtgtattacattggtgatacttatctattacttctggcctagtaaacaactcgaagatgctactttgcaatgtatgaatagccttcgtgtagcttaacttattatgttttgttcagatttccctgacactactcaaaatagctcggaagtgttcattgatccgccggagcgaaatccaatattctatccaatcagtccattaagacacaagaaaaggtaaaataagttttataatctacagggtttgagcgattctagctgcaattgagaactcccaatggttttgactagctggattcaagttacacgaaccccttaata…	TCAATCAGATGGAAA
XF1138_C50	rev-1 polh-1 polk-1	CHROMOSOME_IV	3959	488165	492124	TD	CGATTTTCCCACGCG
polh-1_H-7	polh-1	CHROMOSOME_V	3530	15467826	15471356	DEL	ATTGTTTCGAAAACA	aaatcccaaaaaaaagtacacctttcaaaaaatgtgacggggccttttctttgtcttacaatgtgttttgttctcgtttactcaattagtgaaagtcaatgacttgttgagactctgcaactagtcacaatacttttccgcgtttcaccgaatttctatgagcggagcaaaattgagtttttacttttgaatgtgtgccgggtgattttggacttttttttctggggataaatatttcagcactttacttatttctcgtaaattcgaaggaatttccaatttttcgcgaaattcgagtctttaaattttaatgtcccgcaaaaaaatggagcaatcaactcccagttaagctgaattttagttgttttttatgtagttgtttccctccaaaaaagcgtc…	AAACGGCTTCCACAG
XF1138_A47	rev-1 polh-1 polk-1	CHROMOSOME_III	3160	1146433	1149593	DEL	AGGAATACGGTAAGA	ttactttagttttggaaaaattgtcttttcgtcttttgaagggatattggtttggggttagtggagggatatggtcggggtactgtaggggtacggtaggattactgtagttttggaaaaattgtcttttcgtcttttgaagggacattggtttggggttagtggagggatatggtcggggtactgtaggggtacggtaggattactgtagttttggaaaaattaatccttgaattttaacacttttgaaaaaattccaaaaaataaacattttaacgcgctttttagccgtgaaatatttaaattcgcgccaaaaatgcctgttgtgattgacaattttccagtttctttccaggaaaactcggctttctgatcatggtgcatcgatcagactgtctc…	TTTCCCCCAAGCATC
XF1201_C25	rev-1 polh-1 rev-3 polk-1	CHROMOSOME_V	2712	8055074	8057786	DELINS	TCCCAACTGAAGGTA	taagattcaccatttgagtaaaaagtttggcattaaaaaaaaagaacaatatcccacatccgaattttttccattttcattgacactttcaatgcctatatttcattctcaggactactcaacatcaatgccattctctcagatcgggatcaatggaatcgtgaatctgaagaaaatgcacgtcaaaaactaccgcgctcctcaggtgttttttctttcttgaataaccggtcgctatcacctgtatctcacttttttcacttgcgtaatttcccttttttgctaggcgtaggtatttgtgatatgaattatcaactgataagcttgataaatgcaatattttttgcaggtgtcggttctcaactttttgccaccgcggcatatagtcttgggattgga…	AGACACCAAAGTCTC	a
polk-1_K-1	polk-1	CHROMOSOME_I	2508	774375	776883	TD	GATTGGACGTATGAA
polh-1_H-7	polh-1	CHROMOSOME_X	2471	9776408	9778879	DEL	ATTTAAATATTTCCG	tatttaaacttcaaggtttggcgataataaaaaatttgtggtgtcataaaatgcaaaaaccagatatttatatatcgattgcgtttgttttatatttacaaatatcaaacaacgttgtcagtctaaaaacagtgggaatgtgaatattgaaaagtgaaaaaattattttcactggaaatgaaaaaaaaagactttgtcgatcaaagaatcaaattccccgttttaatccgaactaattctatttgttcgacatatatgcgaatatcagttttaatccatttattaagttgaaattatcatttgatatattaattattgcttataagaacattcttcaatgtaacatttttggtgtttgttaaaaaaaaatcatgaaattaataagatgtaattgacaat…	TCAAGATTTGGAGAA
polh-1_H-7	polh-1	CHROMOSOME_X	2439	8471474	8473913	TD	GAATATAACACGTTT
XF1138_E49	rev-1 polh-1 polk-1	CHROMOSOME_V	2335	18427557	18429892	DEL	TTTTATTCACATACA	gtgtgggaaagttctataggaccccccctaatttgaaggtttgaggaacttccgaaaatttttttgaaaaactgctaatgccattcgtttttaaattgaaaaaaacctatatacatttttttccagaagtttatctcaaaaactgaggtcgcgctggaaaaaacgtcaaaatccagtgtgaaacttctataggaccccccgttttttttcacgatttttactaaaatcaacagattttggaatttttgacaaagctcaaatcaagtttgagttagaaatgagttcagataagcagttttgactttaaaaaattaatacgaaatgttctcgtgggatctccagactggttctgattcttccgatctttgatgttcaagtctgtttcaagcttcctggtgc…	TATATATATATATTT
XF1138_E49	rev-1 polh-1 polk-1	CHROMOSOME_I	2334	10239328	10241662	DEL	AAATCTAACAGCATA	cagtgtgggaaagttctataggaccccccctaatttgaaggtttgaggaacttccgaaaatttttttgaaaaactgctaatgccattcgtttttaaattgaaaaaaacctatatacatttttttccagaagtttatctcaaaaactgaggtcgcgctggaaaaaacgtcaaaatccagtgtgaaacttctataggaccccccgttttttttcacgatttttactaaaatcaacagattttggaatttttgacaaagctcaaatcaagtttgagttagaaatgagttcatataagcagttttgactttaaaaattaatacgaaatgttctcgtgggatctccagactggttctgattcttccgatctttgatgttcaagtctgtttcaagcttcctggtg…	TGTAGTTTCAATAAA
XF0117-D14	polh-1 polk-1	CHROMOSOME_V	2293	6205814	6208107	DEL	TTGAAGTTTGACATT	cgtgttggttcgagcatccagtagttggtttcaatggtgatccaaatgggcaatctgaaaaaaattcggtgataaatgtattcccattattctaaattacttacttggatctttgcgctctttgttcgaagcagttgactttttagtagttcttggttttaaagttgtatgcggcgtagttttactggtagaactgacagcaggtcttgtcggtgacgatactggtagagaagcttgtgcagggggtttgaggctggttgtttccggtgacaaggatacggtcaaaaccgtcagcgataacagtacacagccaagtctcataaccaaaataatattgatagtaaaaacatgagtgaacacgtttcaaaacaacatgtcattgaaaatcaattttaatgt…	TTAACGCAATGGTTG
XF1138_E49	rev-1 polh-1 polk-1	CHROMOSOME_V	1887	18764519	18766406	DEL	TCTAAATATCTAAAT	acagtgtgggaaagttctataggaccccccctaatttgaaggtttgaggaacttccgaaatttttttcgaaaaactgctaatgccgttcgtttttaaattgaaaaaaacctatataaatttttttccagaagtttatctcaaaaactgaggtcgcgctggaaaaaacgtcaaaatccagtgtgaaacttctataggaccccccgttttttttcacgatttttactaaaatcaacagattttggaatttttgacaaagctcaaatcaagtttgagttagaaatgagttcatataagcagttttgactttaaaaaattaatacgaaatgttctcgtgggatctccagactggttctgattcttccgatctttgatgttcaagtctgtttcaagcttcctgg…	CTGCTTATCTGAACT
XF1138_E49	rev-1 polh-1 polk-1	CHROMOSOME_X	1771	3128783	3130554	DEL	ATTATAGAAAATACA	gtgtgggaaagttctataggaccccccctaatttgaaggtttgaggaacttccgaaaatttttttgaaaaactgctaatgccattcgtttttaaattgaaaaaaacctatatacatttttttccagaagtttatctcaaaaactgaggtcgcgctggaaaaaacgtcaaaatccagtgtgaaacttctataggaccccccgttttttttcacgatttttactaaaatcaacagattttggaatttttgacaaagctcaaatcaagtttgagttagaaatgagttcatataagcagttttgactttaaaaattaatacgaaatgttctcgtgggatctccagactggttctgattcttccgatctttgatgttcaagtctgtttcaagcttcctggtgct…	TATGTTGAGTTGGCC
XF1201_C25	rev-1 polh-1 rev-3 polk-1	CHROMOSOME_X	1591	17619988	17621579	INV	CAATCATGTATTTTG
XF958_B44	rev-1	CHROMOSOME_I	1590	7066886	7068476	TDINS	CATATCAGCAGAATA			tcagcatatcagc
XF1012_D45	rev-3	CHROMOSOME_X	1390	606002	607392	DEL	CAAAAAATTTGGTTT	tgcccacgggacgcgtgttatcagtttcaattttttttctggagcaaatgttttctaacttcaaagtaatgttgaaattaaaaaaagagtgcaggttgttcgtcgaacacaccaattctgtcataggtactttgggaaaagtgaagaaccagttatcaagtcatctacataacttgggcaatgatctacgtagtttagacatgaacctgtgatattttaaaatactgttacgtgttttgaaaagaccctaggtgatttgaatatggcactatatggtttgaaaaaattataattgatttgaaagaacttctgtgttgtcacgcggtgtcacagtttcccattgcggcttgatctacgtagatctacaaaaattgcgggagttgagacgcagaaatctca…	TTCCAACACAGCTGG
XF1138_A47	rev-1 polh-1 polk-1	CHROMOSOME_X	1350	1026755	1028105	DEL	TAGACAACTTATCAG	cgactaaataaacctcgtgcacttctaaaaaattttaaaaaacatgtttacagacaagaggtaaaaattattttagacactccgtttttttttaactataggcggtggtgaccttgcgcacttcacacatgacttgatatgtcttcacttcacgtgtaaaagtgcgcgtacaaagtttattggcattacagagacacttttgaacgactaccttcttttcacaatatgataaatgggtattgattaaaaatctactcatatgatgacaaataatcttctcgacgcgtcaagaatttatttggaaaacgtggactaattaataaatttttattagcaaaagttatgtagtgggtataagatgactttctataaacatggcttaaaaaaaataatttatgc…	TCTAACGGTTAAAAT
XF1201_C25	rev-1 polh-1 rev-3 polk-1	CHROMOSOME_V	1299	8052201	8053500	TD	TTAAAATTTATTTGA
XF0117-D4	polh-1 polk-1	CHROMOSOME_II	1291	2687491	2688782	DEL	CACATTTGCATTTTT	atcacatccttctgcacactgatctgccaccatacctgattagaatctaatctacatattggcatggaatacaaatcagccccacataaaagcccagcggctccccacagtcctcaacacaggctcatcacaaaatgagattcctcttcatcaccctcgccgtcttctgcatccttccaaccatcttcgccagtcatcgtggagaacgtatcgaatttgccaatgatgagtatgacccggaagctatctacaatagacaccaattggctcgtgagtacatcgagacggagcaggcccgttccaacattcgtgaggacgttgcaaaggaggaagttcgtcatattatgagactgcgagaaatcaagaaaaacgttgagatgtactttggagatcgctgat…	ATCACTTCCTGCTGC
XF1201_A24	rev-1 polh-1 rev-3 polk-1	CHROMOSOME_I	1223	12664977	12666200	TD	TTATGGTTTTTGCAA
XF0117-D14	polh-1 polk-1	CHROMOSOME_III	1067	6141955	6143022	DEL	GGGGAAAAAGAAAAA	caaaatggtgtgcccggtcactcggaaggcaacttattcgtgaacaagagggacttttttattcttctacatcagcgtagataacatttatataacagacaacaaaaaaggtgaattctaaaatattctgttaagattatttacaaattaaaaatgttttttaaaaagttatgatctgcgcttgacgcgaacgtagagtgccatgaatgcgaggaatcgaaagacgaagatcataaacgccataaccgaaatatcaacccagaagtttgatggtttgaagctcatcgaatttagaacatccgttccattccgagagcaatgggcgagggaagatgaacagcctgaaacttaataaaacgtgtgagattttttcagataaccctacctggaatctcctca…	CTCTCCAAGTGAGTG
XF1138_E49	rev-1 polh-1 polk-1	CHROMOSOME_II	1060	8235111	8236171	INV	TTTTACGGAATTTTC
XF1012_D45	rev-3	CHROMOSOME_III	1043	1187	2226	INV	GCGGTTGCATCTGAA
XF0117-D4	polh-1 polk-1	CHROMOSOME_V	1039	16966560	16967599	TD	GATCCCTATTAAGCA
XF0117-D14	polh-1 polk-1	CHROMOSOME_X	997	16970324	16971321	DELINS	CTAAAATGTTATTTT	ccagaagccgatgatctccctgcaaacgggctactaagcccgcagagtgtagaaaccaaagagaaaattgcggcggcgaaatccaacggagatgttttcaagagtgacgagcagtcgaaaggtttctgggattccttgacaccggaagtctcaaccatcccgaagaaaatgacaaagaagcctgaaggacaacatgtggagtttccgaaacctgttggcaaatctttggatattactggatatgattttactttcgatccgcaattacaggtaaactgcgtgattcagagtaactaatgctttgtaaagcggcttttgatggcgtgttcttgccaaatttctgcaacttacagacgacttttagctgtttaaaagctaacttagcaatgtccagtcaga…	AACTATAGTTCCAAT	atat
XF1201_B24	rev-1 polh-1 rev-3 polk-1	CHROMOSOME_IV	933	15597685	15598618	DEL	TCGGACTTGGAAATT	aagaagccgcgggacaaaacaagaagaactgactatcgcgtgtgcaccttcaactgcaggtccttgtcttcggatgatcgacttgctgagctgctagaagagacgaggcgaatccaattcgacgtcataggattgtgtgaaaccaagcgagcagccgaagcacacttgatacatcaggacggtaccggtgtcttcttaggcaaacggaatgaaagttctgtatccggaggggtcggcttcatagttcgaagcaccctccttcccaaaatcgtagaagtacgatttctcagtcaccgcatcggcttactcaccttcaaagtgagccgaaaattcaactgcacggtgattcaagtctatgctccaactgcggactcagaccttgaggaaatctgcgacttc…	AAGCTATCGTTCGAC
XF0117-D4	polh-1 polk-1	CHROMOSOME_I	844	8938048	8938892	DEL	GCAAAACTGAAATTT	gaaaatgatgtcttttaaggcggttctagttccaaaatttgaagacctatatttccaatttatctggggaccacattcaagcttgattttagagcgtgatgttctcataccaatattggtgagtttttcaataattgagggcgaaagatcttaattgtttgaaatatcaaacgattgaacgagtttgtctagcttttaaacccgcgggagacgataactccgtgcctcacagggtcattgatacatatgtagacctttcaaattatttaggtggtctggacttgtttataatttttttttctagttttgagaatttgagaagaagtaattcagtgaaaattcagtgcagttattccgcccatgcgtaaaaaaatatgcacaaaatcccataggatattt…	GAAAATGGAGTCATC
polh-1_H-8	polh-1	CHROMOSOME_V	821	20854789	20855610	DELINS	TTGCCGGTTTTCCAA	ttttccgacaatcggaaaatttggcaaaaaaatcaattgtcgaaaaaaaaaattgattgccgctcatccctgcttccttgtatccatcgctataatttcacaactcaaaacttgggtttttcgatgatttctgtgtagccctgccacacaaccatacgaaatacttatagtatagctataaaataaattttattcagttttccaatctaactcgcaagaagggcaacgactacgatttgactccagaagaagaaggagatggttatggcgatgaaatgggtccagtgctcggtgtgcaaaattatggaattttgatgaaaaagtacaagcgcaaaaatcgatctgcaagatgggcaaagcgatttttcgttttgaaagagtgttttttgatatattact…	TATGTAGTCTTTTCA	at
XF1012_B45	rev-3	CHROMOSOME_X	819	12114973	12115792	DEL	ATTTACGGGATACAG	acttccgccttgttgggatcacaagttatggcatggttaacacttatgtttccgttcttgtatctgcaaactgtcctatggatgtttacaagtttccattcgattaccaaacttgccagattagattttgtattcctgttttcactagttatgaagttgaaatattcaatgagatttatgcaggtgtgcttacatcaaatgcgtggaaaactatggtaatttattagtatattcataagataaaggaagcattattacagggaaactcagaatggaaccttgtaaatttaacacatcgagttgaaactttaaagtatgatgatggatttgcaaatcttgatttggtgagcttgtctttaaattagaattatttttcttgaattaaataaatattcaggg…	GGGTTATTTAATTTC
XF1201_F23	rev-1 polh-1 rev-3 polk-1	CHROMOSOME_I	773	1500800	1501573	DEL	CGTTCGAAACAGAAC	actgctttattgtgaagagtggagctttgaacaattgtcttcataacattcatcgaatgaactctgtactctgacgtttttccatccatattcaacagcgaaccggttgctttaataagtgctccattttcattctcttttggctcagtcgccacaattgagagcaccaggcttgggagcccagcacttcggcgagttgagcacaagttcgtcagatccgtttctccacgaatcgctgaaagaatctcttcgagccaatcggcaggctttggaagtccttgaattgtggtgctccatagaaaagagcacagttggaagaagccgtcggtggccgattcaaatgctccacgatgcttgcattcggtcagctgagcccagtagaatgagccgatcgcctcg…	ACTTTTTTTTTCAAT
XF0117-D4	polh-1 polk-1	CHROMOSOME_X	770	5029638	5030408	TD	AGCCCTTGTCTCTTT
XF0117-D13	polh-1 polk-1	CHROMOSOME_V	722	19030556	19031278	DEL	TTAAAACTGAGTTTA	aatttgaaaactccaagttgaaaattgagtgagttagggatgcatcgagaaatgtgccagagcacgagaaatgcgccaaggtaccaaaaatgcgcaatagttgatattatactcatttcaatggtctcaacaaattaagtaggatgattttagttttataaaattcgagctaaaatttgctgagttaattgtgtatcgagaattgtgccaatgcacgagaaatgcgccaatgcaccgaaaaagcgcaatagtcagtattgtacttattttgaagttctttacgaggtacatttagtagtgttgttttctaataattatgatcaaaactcgcttgaatacagtggtatccaaaattgcgccaatgcacgagaaaagcgccaaggcactaaaaaagcgcca…	AAAGCTCTCAAAACG
XF1138_C50	rev-1 polh-1 polk-1	CHROMOSOME_V	678	14221552	14222230	DEL	TCTGAACAATTGTTG	aacctcaaacaatttttcacatagtcgctcaaatttttgaaacagacaacttgatatacactcctaacttcaaaaacaattctccaccctagaatttatcttttcaacacaaaaaaagtaaacgcctctatttgcctctctcaacttactacgtctaaggtcccaatggtctaataactcaatgtttcctcacccccatcaagtcgagaaaaaaaagatcttgcaaatttcaaggaaaacaactgaccgcgctgatctttatgctcagaaccccacgcaaaaatgaggaatgaaatatggagaaggaagtgtggggggtgtactgtaggaaagaagaaagtgtgatattgtgttgtacaataatcttatattaatcctggacttgaggaatgcaaaagt…	TTAATACAATACACG
XF0117-D14	polh-1 polk-1	CHROMOSOME_IV	674	4451810	4452484	DELINS	TCGCTGCTGCTGCTG	cagctgcttccattttctgatacattactctccgtcggcttctgaaatattcttctttctttaaaaatgggcccactcgcattcataattttatgtcaatattctggaaatctgcttgtccaattcgtttactacgtgctcgccgaatacgtgctcgaaaagttcgatcgaactccgccgcctccggagcaagagctttttctcaattgacacgttgattattttttcggggcgaatcggaggggacgaaaataaacgatgtttgatgattcgacctctgttattacacacatacacactggaattccggtcccccctgaagtgataacggattgggtgggatgcgagaatgtgttttatcgctttttattcgcagattgtcagcaacaatgtcacctg…	GCCTGAATTGAAACT	acgaa
XF1012_A45	rev-3	CHROMOSOME_X	673	6279002	6279675	DELINS	CAAAAGTCTTGTCCT	tgctattggctttcccggcaaaagaaatactgtagcatctgatgttcacggctaatttgtgcggcatgcgacaacacatccagaaatattcatcggtagtaaaaaatgaagaaaaagagaatggaatgtagattttttaagtataattctagaagatatctgaactttgaatgcaaaagttaattaaaaatttcaacatttgatgattgaaaatcgaattgaaaattaatttggaatttagacaagtgactcaatccaagtttagccaacagcattggtggccgctgccgtattattaaacttgacacacaccctgcgacaatgaatgggtattgtgcttttaactatctttgtacattgtgaaagagagaatgagaatagagaacaagcttcccgcca…	ATGACCTTGGCATGC	a
XF1138_A47	rev-1 polh-1 polk-1	CHROMOSOME_I	671	7966166	7966837	DEL	CAAAAATTTCGTTGC	tgcggaaatttttcaccgattttttaaacaaagatttttcaaactttctcgatgaaaaatatatttacttatgaaaaacaataaaaaaaacaaaaaaattcaagttcgtaagaaaaacaaaaatcgataatattccgcaacaacacaatttcagattacagtaaatactttttgatatcgcgcacttctttccatttaacaaaaatttgtcgtgtcgagacccagaaccatatatttgaatcaaaaatcgcaaaatgttgcgtctggataatatcataaacttttcaaataatttttatttctaatcggagtctgaaaattatttcaaaccccgcagatatgctcgaaattactcaaaaagataatgaaaatttaccaaccacaaaattcttaattttt…	TTATACAGAGAATGT
XF0117-D4	polh-1 polk-1	CHROMOSOME_I	632	757642	758274	DELINS	TGGCGAGCGTGAGCT	cgccactgacgctatttaagcttgggtttatagcgtttttttaatttttcaaagggttcccgtctgccgatcaaagcgaaatttaacagagagtcgtataggccgccaagaagctgaagtttcaaattgatttcattaaaactcgcttaggcttaggcttaggcttaggcttaggcttacgttttagccatatgctagctgatccggaacatatttttaaaaattgcaatatttgaccaaaagctgtatttttcaaaaattcaaaagtacggtgaaatcatatgaagtgcttctttttctttcattaaactgttcagaattgtcatttttactagaaaataccaaaaaaatatgctagcttgaccggaacatattttaaaaaattagaatttttgacca…	TTTTGTAAAAAATTT	aatt
XF0117-D14	polh-1 polk-1	CHROMOSOME_IV	607	8463868	8464475	DELINS	GAAAACATATAGAAT	caaaattcatagtttcaaattactgtttcacaaaaataagaagattaaaaaaataaaataatacaaaaaccaaaacttgtaaatataagctttgttatcaagtatgaatgataatttataaaaaaaattgaaatcagactgttgcttttgattttactgtactattttataaacattcttgtgtccagtcaaaacttgaaataatattgtggaatgtatacaaaaaattaaatattatatctttaaaatttagagaactgtttttcttataaactgaaggaagacacattctgattagtgtgatcaaattttgcagaaaaattctaggaaagatagtcaaggcaggatagaaatgaaacaactaaagaatacgatatggtcttttcaagtatcccattt…	GCCTTGGAAAAATCG	tggaaaaaa	TRUE
XF1201_F23	rev-1 polh-1 rev-3 polk-1	CHROMOSOME_V	591	14554488	14555079	DEL	TCAAAACTTGTTCTG	gaaaacaattttatattaacatgctcgttgctttccaaatcttggataaactgcacttttggtggtttttatacaattagtttgtatttgagttcaaactaaaaacgaaattttaaagcacttgtaatctttttcaaagagttttgttacaatctgcgtcatgcgtttgacgtattccattattcaattaattagttttatggaaagatcacgggactatcattttgtgtctgtgttaaattaggaagaaacgactgcatgtcaagtgacgttttcatagcaaaaatttaagaatgtatttttgaccgtttaattttttttcgagcgtttcgaaactgcttgaatttatcgaataaattagatgggacagaaagatagttttgaaagaaaccaggaaat…	GATCTGAAGTGTATC
XF1201_B24	rev-1 polh-1 rev-3 polk-1	CHROMOSOME_III	569	4071677	4072246	DELINS	CCAATTAGCGCTGGC	ctaaccccacttttgaaccaattaacgacggcccactgcaactaatttgattcgtcgggaagactgtgctcggaggaagttcaataaattatagatcaaattcaaaataatttggtagaaaattttgcaaccaaattatcaatgcaaaattgataggaaaaactgtcaattgttcttgtattccaaatgcaaaagaaagtttaaaaaaatattatttcagtaccgagtacatgcttggcgaacagttcaatgtcaatccacaggatgctctgataaaactgcaagtgtgaaaagatgttacgacccagtgatatgcgctgatgttgccgatacttctccgccgatatttctatgtcggaaatgcgcggaacaagtgaccggagaacgaaaagtcataac…	AAGGGACTATTAAAC	tattaaacatttacaacatc	TRUE
polh-1_H-8	polh-1	CHROMOSOME_I	555	1409347	1409902	INV	GTTTTCGAGACACAT
XF1138_C50	rev-1 polh-1 polk-1	CHROMOSOME_V	553	19700755	19701308	DEL	CTCCAAATTGTAAAA	aaatcgatttttctttgaaaattttcttcgaaaaaaaaaagttttattatatttcgtttaaaaaaatcgattttttattgtagaattccgtaaaaaaatggaatttttcgaaaaaatcagtgaattgttttttgttttttaacgaagaaatttctaaaaaaaaatcgtttttttcgagaaaaatttcatttaaaaatcgataattttgaaaaatttcgattcaaaaaacgttttttcaaaaaaatttctttaaaaatcaattttttgaactaaaattttgtaaaatttcgtaaaaaatcgatttttttacatcaattttttgcgcaggattccttcgtgagctcaatcagtaactggtcggcagtagatcatcacgcgacggattcgcgccgtcaaatg…	AAGAAGTTCGGAGGC
XF1012_B45	rev-3	CHROMOSOME_IV	519	16778892	16779411	INV	CTGGTAGAGCAAGTT
XF1012_B45	rev-3	CHROMOSOME_X	511	12115790	12116301	DELINS	ATAGACTTTTCTACA	tagggttatttaatttcagcagaaaactagagtcttttatcgggacaccgctcgagtacacctgcgccgcaattctcgaactactgacatttgccaattttgctataatgattggattctggctgggagactaaagaataaatatttgccgattgaatttcattaattttttcaggttataagtactaagattatatcaagttctgtcaatatggaaaaaaactcaatattatgtcaataagttaaattaatattgaaatcccaatgcaaaatcagaatatatggggtttaaagaaattcgaacaaaagatataaattgcaaggagaaggaaagaagaagaaaccgaatggtttcttgataaaactgaagtgaaaatttgagcactgcattgttctttc…	CATCATGTACATAAA	catcatgtacataaataagggttcgagagagaaacggtccatgtgatg	TRUE
XF1012_B45	rev-3	CHROMOSOME_IV	493	5375252	5375745	DELINS	TTCTTAGCTCATTCA	tttgaactctgagaagaaattccgagtttgtgtattgcgggaacacaaaagtctaaaaatgcgtactgatcaacatatctgacgcgcaaaatatctcgtagcgaaaactacagtagtaccagtaattctttaaatgactaaataccatacgtgttcatttacgaggctcttttactagtgatgcctaatgagcttttcgaaaatctagagcgtacatcaacatgtacagtagtcatggaacgaactactgtagttttcgttgcgagatattttgctcgtcagatatgttgctcaatacgcattctcaatattttgtgttaattttttcaataggtttaattgttaataaaaacaacttaaacattcaaatcgacaaaattaactacagtatccacgggt…	TGGTCTTGGTAGTAA	ca
XF0117-D4	polh-1 polk-1	CHROMOSOME_I	476	3452772	3453248	DEL	ATCCGACTGCTAAGC	atttgttggcgattaaggaattccatgtgagacggagatcgaagatcaaaagttgcaaaaaaaaattaaaatttttcgcccaaaaaaaatgtattttgaagggggagtagagtttgtgggtattttaatataaaatcagagtttttttttcgattttttaacatcgatattcggtatcaggagcagtttttttttgaaaaaccggaaaacgaaaacttttaattgtttcggttgttcgatttttcagtttttttcaaaaaacctttcaaaaacccaaaaaattgggggaaaaaacctccaaaaaaaaccaaaaaaggacatcccccgtcagggctgtcgttttttggcgtttttggcaaaaattgattttttggtttttttttgagccaaagaaaaaat…	ATCCAAATTTTGATC
polh-1_H-7	polh-1	CHROMOSOME_X	469	3566999	3567468	DEL	TTTAAAATCTCACTT	caaaaaatcggccgaaatgaatttcctattggatgccaacgactgttcggaattttgcagcgatgaataaattacatgttattcatttttgtttgttataatgcacccagcaacgtaggggggactgctggtcttgaagctgtgttattgatttatttgaaccttgttatttttttttgttttttttacaaatgcattcttctgtttgaatcgcataccttccctctgataattcaataaactgtatttcatacgttctaccttctcatcttacgcacgcatcttttcaaaaaaaaacagtttttcgaacagatgagaaagaccaacaggaactaaatagtaaactcaaccccagctgttaataccaacatcccaatacttcagtttaatcattaggat…	ACGCAGGCGGTTGGG
XF1138_E49	rev-1 polh-1 polk-1	CHROMOSOME_V	464	15495502	15495966	DEL	CATCACTATATCTTG	ccgcgccttttacatatctctggtattctggtagatttaagtacttcaaccagaaattcacaaatctctcatttatttttatatcaacccatggattattcggatcacttttcatgctgtatatccaggttgcttatcgagaagttgtaattaaatttttcgtgaacacattgaaatcgtttggtataaatatagaaagacagtatccacagaagaagtcgagtatttttcaatcaagaatgtctatcaacgtttattgaatctttgttgattgtttctatttgtataataaaaactttttgaatgcacgctaaagaaatgcacgcaaaagaattacagaaaacaaattaatagcaatggtaaaaagtaaatttatgtatgtataagcaaaacatcaca…	CATTTTGTTAGATAA
XF958_E44	rev-1	CHROMOSOME_IV	462	3892775	3893235	INV	CCAACAACCTTGAAC
polk-1_K-1	polk-1	CHROMOSOME_I	452	13202180	13202632	DEL	AATGAAAACTACATA	taaaactatgcaacatatgccacaactgttgtctttttctcacaattagaaggtaaataattacgataattcaagattgattttaatgtaacttaaatacataaatatattctgcgttttttttccacggaaatgcaacaagaaaccaataacccactgaaaactgtaatctacggaaatgatcatagcgtgtcctagttttgcgctgcttctctatactttgatatcccgatatgcaacggtataaattaatttcagacggattatctaaaatcattttgtaaaaattgactactaaaataaaattttaaaaaaattttcagcaatacccgttttaatcttcactgtcatttggctaatccctcgcccttacaactactggtggataagaacttcatt…	TATAATTACAGAAAA
XF1201_C25	rev-1 polh-1 rev-3 polk-1	CHROMOSOME_V	440	7502972	7503412	DEL	TACCAAGACAATTGT	agaaagtactccatgagacgagcctattataacacataaattggtcaaattctggtttctatagtcaaaaatagtagatatcatctctccgaaaacaggtatggctatcaccacaataggtacaatagactgaaaatatttattttcagatacgtttaaaaattagaaaatagtttcagtgaaataagatgatcacggctctgtgatttttagctttaaaatattgttttgaagctacccattttggaacgtcgtttaataactcttgaccctccttattggttgtgaaacaatgtttaaacttttttgaaacttttgaatatgacgtacggtccgtgtaacttacttgaagtacaactgctttcactaatttcttttgtagagattgggttcgtattg…	ACCAAAATCAGGAAA
XF1201_F23	rev-1 polh-1 rev-3 polk-1	CHROMOSOME_IV	421	15757991	15758412	DELINS	ATATTATCTTGTATT	tcgactatttcgagtattttcgagttcgagtatttcgacgcagccgactcttttcgggtttcgagccaaactatacaaaaggagcggcaggcgttttcgagcctgcatggaaaccctatactgaactgcttttctataactgtttgtctcgacgctttgtacaaactgttgaagatatttcagatacgctggaaatttgaacttattacaagggaagtactcctacactgtttcaggttgtccataattgtgatcacatgaaaaatcgaaggtgcattgaaacgaacaactactaatatgcaatttttaaaaatcaaattattggttaaaggtggtgtagtcgaaatttttattattaccttattagacatgaatttgcttcataatgatgtttcttaa…	TATTTTTTGCGATAC	at
XF0117-D4	polh-1 polk-1	CHROMOSOME_II	419	11854804	11855223	DEL	AAGAAAAAGGAGGCG	aactgttaggtgatgacactgggggcagaaacacaatcgagatgagaaagacgatacaatatcaataattcaaaatattcttcgtttttcttcttttctccgtttcctttctccccttctatctctattcctctccaatcacacaggtgtcttgatcgatggtgacaagaagttaagagtgggtggagcctccttcacagacatttttcacagacatgcgcatgcgcaatggatgatcaaggggaaggtgaatgatacaaaagggggtatagagaagctgcaatatactccacacaaagcttatcaattgactacttgtttacttttcgactatttttagctgtgataatttttgggttttcacttctgcttcagactgtatggctggttaattttttt…	AAAACATGCTCTTTT
XF1138_E49	rev-1 polh-1 polk-1	CHROMOSOME_V	396	5717628	5718024	DEL	TGCTTTTTTTCTGTA	atattgatgctcctgatgaaaaatgaactgaaatttaagattcgccagcctgtgcggcacgctgttcacacaattcgaatcttgaactcttctccgtatttctacttgttatcatgcgtttctattgaaagttgataagcttttcgattcaaaaatgttcgtaaattaatttaatgaaaatatctctctttttctcgtttaaaaacgtgttctcctgcctataggcttctcgaactatcaattcaaacatttttcaggctgactaactcgagaatatatggaacacaacgactttcgtgtcgttacatcctcgtcggtgtatcggaaaggctcgacgacaagcggagtgatcgccggcgcaggtccgaggccaaataaatttagttacactcttgg	AGAGGTTTGTGCTGG
XF0117-D4	polh-1 polk-1	CHROMOSOME_IV	383	15260177	15260560	DEL	TAATTTTTTTTGAAG	aaaagctcaaggaaatattagagaatgtgtacaataaaaatgtttaacgaaaaactgaaaattatatttcaaattttacaaaattatatcaccatgattagcactaaaaatgcgcacgaaagttcgagaacaattcttattattaactacataaacaagaattgcgttcgaaaacaatattatttaaaaaataaatggacagctatactttcaacatgaaacagataaaatttgaacttttttttgttttgaaaaaacttaactcatcaaccctaacgaataaaatttgattacgaacaactatacttttaaattgaaacagaaaaaaaataatttaaaacacgtttttgtttttttgagtggcattttagtttgtgtggtta	AATATGGATTTTTAC
XF0117-D4	polh-1 polk-1	CHROMOSOME_V	380	6923662	6924042	DEL	CATTGTCAGTGTTAA	ctaacccatattccttgttctcatgcttccagaactgactgactggatattccatagtgtttggtgaaatgaggcaatcaccatgtagcctttactgtaggccatgtgctgaaaatttcaagattacggttttatttagagttcaaatgaacttgatgaaataataataatacatttctaccacaaaacaacaacattaaacttgcctcttcttcggttttacccttttttaagtgctaaattaaaaaaaaattttacattcaaacaaactcttttaataataaaaaatacttaccaaatatctttctgttgcaactgagaccaaaatgacgtcatcaccgacgcgcaccttttctccttctgatctttgtttggatgct	GGATGAATTGTCCAC
XF0117-D4	polh-1 polk-1	CHROMOSOME_IV	372	8988015	8988387	DELINS	AAGTCTGAATCTTCT	gatatttctgaagttgttggtaacatggaaatatctaaagttgaggtatgtgactgatttgttaaggttatcaaattctatatatttaatcctagtcttataaatactgatttccttgaattagatcagctctagtggaatttcatattttaattatttgtattaatttagtacaccgtcgaataatgcatgaatgttttaaactgatcaaaaattatgtgtttccaaagtttggcagattgtcaaaatcttaactgaaaagttcaaaatctaaaacattctaggtatttttgaccgatttaaaagatatgttggtcttctggaaaatatagagaaattataatttcctaaccataccgctttacatttaaa	AAGTATCCTAATTAC	taggctt
XF1201_B24	rev-1 polh-1 rev-3 polk-1	CHROMOSOME_IV	367	10795225	10795592	DEL	AATAAAAATGGAATT	tttaacgaccctcttattgctagctacagtaaaaaataaatggagattcttaaattgaggaaatttatatttacaccaacaaaaaatagtgattaaattttttgataagtgatggtagcagacaccctaccaaataatttgttgttgtgctcatttagatagtgtgttttaccaatcaattcctacttaccattttccaatcaaatttctttagactttgaattctcaactgttactttctctgattataataactacattctgccagttaaagcaattcgtactttattcaaaaagtgtccatgaaaagagaccagtcatagtctaacattgtgaactttcgatgatctgaaaatttcgggagatg	ATGAAACAAAATTTG
XF1201_B24	rev-1 polh-1 rev-3 polk-1	CHROMOSOME_IV	363	2617128	2617491	DEL	TTATGACATTTTAGT	gcaataaatagtgcaagctctcttcattgttagctttttttcaatttttatcaattttagaaaaaagttgggtctcgccacgaaatcctacagtaacctgcgagttttcgtggcgagatcctacatttttcatattgtatcaaagtaggttatggttatgcgtaagtattagatcttggttggctgaatactgagaatgagtcaaaattttaaaaaattggatatatgtccctttgaatctcctgcatccaattaaaattcgcagaattcgctttgagaccaattttcaaaaatgtataattaagatttgaattcagctcacctagagctttcatttaagtataatcatgacctactttgctc	CAATTAGAAAAAAGT
XF1138_E49	rev-1 polh-1 polk-1	CHROMOSOME_X	361	5548259	5548620	DEL	ATGCATCGATTGACT	tgccgtctatcagcttgcaaaaatgcagtttttgcttcttcaagtgtatcacggtatgcgtatatttcggcattcctcaaatcatttgactggatattccttaattttttgaccaactgaacccctgcgtaatctccaagttttacaaacgcgtgttctgcgcaatcgaacgcatgtttaaaaactgcatagttcgcaatcatgctccaaagctccgagtgaggacttcgctccgcgtaatctatggcttcttcgagtttcatcgcattgacaaggttcatgacgtcttgttttgcttttatcataacctccactatgcatgttttcgttgggttttcgggagtcagtaaaattttctcaa	TGTTGACGGCGGTAA
XF1012_B45	rev-3	CHROMOSOME_I	355	13887109	13887464	DEL	TTGCCGTCGGCCAAA	ttttcaacgacctggcaatgtcggattcagatgaagatgaacgggcagaggatgtgaaaaggcctgctaatggagatgataacctgttggactcgttttaaaatgatttaaaaaaaaaaaattttaattttttctttaggcacatatatttcccccgttacggtttatttacctttaatttctgaaaaaaaacttttttttttcgttgaaattttatttccctccccctccccccatttttttctcatattggtctctgttttaattatattatttcaagtatttatttttctcttccccgaatttttttgatctacgatatgaaatttcccacaatttttttgcgaattttttc	AAAACTTTAATTAGA
XF1201_C25	rev-1 polh-1 rev-3 polk-1	CHROMOSOME_II	348	12371852	12372200	DEL	CATCAATTTTTCTAG	gccactttgaaatttccaaaacaaaatcggagctgaatatgacgtcagtttttttaaaacttgtttgtaaaatctcaaggagttaaatttttcttatcggccgtcaaaatgaaaacctcggccaccaattttgattttctcggtcataaatcaatcctctatcgaaaatgagcaaaaagagcacacgcactcgggggaaaacaaccggaaattgaataatgcagagtcaattggaagactcgttttcagaaaaagagatatatgtaaaatggggatggaatcgggaagattataaaaagtattataaaatggggggggggggggagattagagtgaattgatgaaaat	GCACGGGAAATGACA
XF0117-D14	polh-1 polk-1	CHROMOSOME_IV	346	6454404	6454750	DEL	TTTCAGCAGATATTA	tttgtattaggaaaagtctagtttatattttaaagctgcacagttatccaaatttggcgaaaattagtgacgtttataaaattttttgcaaattataggagcatttatagaatttatacaattgcagtttgaacattggaattttaaataattatctatccaaaaccataactattcaaagatctagaaaacggcgaacgtcctgtaaaatctagtttaagtataacttagctgactatctaaatatataaattttgaattagttccctaccacatttattggattaaaaaatcgtagaaaagtttttattttggtttatctgtagaacttgaaatagtatacgat	TAGTGAAAAAAGATA
XF1138_A47	rev-1 polh-1 polk-1	CHROMOSOME_V	344	7875631	7875975	DEL	AACGTGTCAAAGTGA	ctttgcacttttaaagtaatccctctctcaatttcatttttatccaaaataccctctatatttcgaactcatttcgttttcatttgacctcctcttattttttatccaatttcctctaacttttttttgcagtttccggcgaaaaaggatcaaatgtgtcgtccgtgaactcgtccatcatcagttttctccaaacaagaaacaaaaaacaacaaaccatgtcgcgaatggatagttatagttcatcgattcgtgaggagcagaaagccattcttaatggtcttttaggtattctttttgcggacggttagtcaaaagtgtactgtagtagaaacgaaaatgtg	CTTTGGTGCATGTGG
XF0117-D4	polh-1 polk-1	CHROMOSOME_II	342	738156	738498	DELINS	TCTCCTGATCTGATA	caaacgtgcgcagctgtttctcaacttcaccaacattcttgtctaattttagatcattaatcccttcaacaattttggataacttgtcagtattgattgcagatatctgagtgggagtcagagttccaaaatgaagtaattcaggaataagatcatctgatttaatagatccattggataatccatgttgaatatatattccatttataactcgagatatcatttgcatttgaataagcgaggatttgaactcttctgaaaaatatccagttgcattaatattattattgcttataccatcttcgccaagattcggaacaaatggagcaccgtgtatagtat	TCCAAAGTATCAATG	gta
XF1138_A47	rev-1 polh-1 polk-1	CHROMOSOME_X	340	16946177	16946517	DEL	TCTTGGGCGACTGCA	catcccatcaaattcatcttcttctggcattgggatctgctgaatatcttctggctgcggaggagccattgaattgagaattgttttcggatcatcatttcgaatgatttctgggtagacgacgtttctaaccagaattcctcctccatatggcgagtcaccgttgtgagatcgtcttgcgtgccacacacggaaatcagcggctctctgtactcgagacatggcaacaccaagtaggtatcttttttcagcgtgtagttgacggcaccttgactgtgagcttctggcacgatcggcaatatttgtcgccagtcacctcccatgatcatcaaaactcctc	CAAATGGCAAATCAC
XF0117-D4	polh-1 polk-1	CHROMOSOME_I	319	2042260	2042579	DEL	CATAATGCTGATGAT	gttcttgtgatccagtcggagcattaaaaaagtatccaggcggaataactggtggtggctgactgaaattggctggaatcggaaagtccaacggcagtgcccggagatctctaggagctagtgttgatggtggagtcggagttgtccgtacaagcggtgttgaagctctccgatgttgcggctgatgtcgagtttgctgctcctcttcaccgtataatggtgttccgtacgactgatgcttttcgttagctttcttatatttcagatactcgtcaaactcgtctcgcgtcgcgcctacaatgaaaatgtttcggcagcg	GTGGGCTTCTATCGT
XF0117-D13	polh-1 polk-1	CHROMOSOME_V	314	7290878	7291192	DELINS	CAGAATGTTACCTTA	tgtaatgtaaatctaaattttcagagggaggctggaaaaagtgtagtcgatccgctgcgtgtcaactacacatctttacatttcccatcgcacgtgcctgaaatagaaaagtatattgtgtcggaaaatgtgatcactcacattaaaacagttgactgggtaagtaaaacacatcacagcacaatatttttaagtgcattcgctttgtgtaagacacacaggggtgcttgatcaactgaccaacttgatgcaaaaattggcaaactcgaaaattttctgcaactaagttgcttaagaaatatatacttctgctg	CATCTCTATTTTGGA	aagagaatgttat	TRUE
XF958_B44	rev-1	CHROMOSOME_V	312	1010572	1010884	DELINS	TAAAACACTTTTTTC	aatttcaatttccaatatttcagacttgccccaccaaagtacactgtgttcaaaagattaacatatctaatttgcgaagaagcgtacgaacccgagcttccggatgtgtcactgtgtcataaactgagaattggtacagacgcgagagttggagtttcgattgctattcgcacaaatctgagagccggaatcactgcatgctttgatcgtgagttttttgcagagatttcttgacaattttcagccgacgacatccccgaattaaacccctatttcatttgaaagaggatcttcgaattaggttcctacaaa	AATTTTAGCCACAAA	caattaaaacactttttttt	TRUE
XF958_E44	rev-1	CHROMOSOME_V	306	15582024	15582330	DEL	CTATACGCCACCCTG	agatttttgttgaaaatcagtgatattgccaaattatcaaccttttcaggaccaacttttttaattgttctccaattttcgagtacccgtgtatatttcaactattctcataagattttcacgtcacagaatttttataattttttttggtcctgtaagccaactttgggagccgaccactgatggcgcccttatctcacgttccagccctccaaaaattctgaaatttttttcagtgctaaaggagaatgcttacatttcatactataactgccaaagttgtaggttctgtttaaataattctgt	AATTTGTTTTGTGTT
XF1012_D45	rev-3	CHROMOSOME_V	303	19188184	19188487	DEL	TCGGTACAAGTGGCT	cagtgggattttcgccgactaccaatcacaagaccggggttcgaggccgcgctgaggtcaaaaatttttgtagtggttttttaacgttttttgacaattcaactacgtagagtccaaatttttaagtgttagaaaaccaaaaactacaagaaaatggtgaaaattaagtttcaaaatttcaattttaaaaaagtctaaaactagagctttttacatataaaaacttaaaatttaacttaaaaccgtgatttcttataattttcatcgtttttctgaattttcgaaaattttgtccaagtggcg	CAGTGGGATTTTCGC
XF1201_F23	rev-1 polh-1 rev-3 polk-1	CHROMOSOME_X	302	10187835	10188137	DEL	ATTGGAAGATTGAAG	ctaaaaaccgctatgtcaaattacgaaacatttcgaaattacaaaactcactctacgtcgttttgaagaaattggatgatgttgaattgttcgacgttcgctaagggatcattcaggccctcctctgaaacaggagttgagcatgaattcatttcgaatagaagttaaaatttttgttcggtagttttttttagtttgttttgttatgcacgcgttggcaaattgaagggaacagtcgcggtttgacctggcaaaaagaagggtacaccgagcaattattgattttttggtcaaatacacat	CGCAACACATGCGAG
XF1138_E49	rev-1 polh-1 polk-1	CHROMOSOME_V	300	16033218	16033518	DEL	ATTAGAGGTGGCCCA	tgatccaagggcacatcggattgtaggtacacttgctcaggaggtacaataatttttaaggtatatctggtttgctcaaatggtacatccatgctattttgttgcttttggactgtgttttgaatatttaaaatgaagaaaaacaactttgcacttttctatgatatccaatcaattgtccaaatgttttctttaagaactttaactttaataaattggagtttcaaaaatccgctgcatctattgaataaaactgaatgtaccccttgaatatactatagtatgtagtagtaatagtag	TGCGAAGCACCACGG
XF0117-D13	polh-1 polk-1	CHROMOSOME_III	297	1570911	1571208	DEL	GTTCTCCACGTCACT	agctttaaaataaccccccaccatgtccatattccattgattttgatttttttgggtcccgtcacgggttactgtagcaccgatttcagctgtgtcgattgtcaaaatacaccgaacctaggcgtgttggggctcatttgaaagctaataacgttgagaaatcagattaattgttcgttttcggaaatatcgaaaattaaacaaattttaagaaaaaaaaatatatatttgccaaaacatttttcaattttcagaaatttaaaaaatcagaattctttctgaaatcttcacgttacc	AGCTTTCAAATGACC
XF1201_A24	rev-1 polh-1 rev-3 polk-1	CHROMOSOME_II	295	762658	762953	DELINS	AATGCCGGTTTTGTT	cagaaatatcaaaaaatcaattttgaaaaaagtgtccaaatggcccagtgcgaaaatccatgaatcccctgagggtctaaaggtgtggggttcaaccccagtggggttgaaataaaaaaatgatgtcaaaaattttttttgcacatgctcaaatgttaaattaggttcaaaaatcattttaaatccttcaaaaaaaaataaatccttaaattttttttcaatttttaaagaattttaacgtttaatttttttaatatttacaaaattttaaacaccaatttttaaaacaaaaata	TTTTCAGTCACAAAA	tg
XF958_E44	rev-1	CHROMOSOME_V	293	18563074	18563367	TD	TTTTCAGAACACCCA
XF0117-D4	polh-1 polk-1	CHROMOSOME_V	277	15602118	15602395	DEL	TTCATTTTTTACTTT	aaacataaatattttccgatatttaacctacttctgatcataattcaaatcatgatttccttcataaaatcgataaaaccagaactcaaaatctatgtaatccatgacgtcatcgcctagtttttcgcagaaattcttatagctttcacgtattggcttgcggtgaagaacttcgtagagaatgcatgatcgaatgaaaattggattttccagtactgattcggccatttctaaacgaataaaaacaaaatatgagtctgcctaaaaaaaaaaaacg	AAGACAACAAAAAAG
XF0117-D13	polh-1 polk-1	CHROMOSOME_X	272	11031812	11032084	DEL	GGCTCTAGGACTCCA	ggaccacatgcttctactgcggccgatcacgtgcccttctcgctcacgagtctatcgtatcttctcttcgttttctgaattgcagtgacttgattctggagtgacaatcgtgggggcaaaggccgcccccatttgcataagatgccgcatcttcttcttcgttttcgtcttcttcgttttcctcgtcttcttcttcgtgcttctgctgcttcgtcattttcccttcccctgctaacaatagaagacggcgaagaagggtctagtgaatctac	GGACCCCTTGCCCTC
XF1201_C25	rev-1 polh-1 rev-3 polk-1	CHROMOSOME_IV	271	1556003	1556274	DELINS	ATGCTCAAGTGTTAA	gccaaatcaccatcacatcaaatgggcaaaccaagacattggatcagcttcaagctaatgtcgatgcaaatggctttcaaaatggattcccggtcaatagtgacctaacaatttcaacagcaaattcacaggacacaactgttaatttgagtggaatcttattcgtttcaagtccagatatggcaaaagatcctaactttctggtatacgtggtggctgatcaggtgagaacagtagatcgctcgacgaatgatgagacgactctggtctt	GTTGAATGTTCGCAA	aaaaaa
XF1138_C50	rev-1 polh-1 polk-1	CHROMOSOME_X	269	4874592	4874861	DEL	TCAAATAGAGGTCAG	gcagtggatgagggtggctagtggctagccaacctcagtcaaccgccgccaggcccaataaaatttattcgctattatattctgttcgcaaaagaatggatgagatgggcagacaagtgagggctagcatgtttcacgtactcgggcttctcacctgtttccgatgtggaactggacattccgcttgttgtacttttgatatatttacaggtataaaagtgttaaaatctgctttttgatcataaattaaaataaaatatagaaaaata	GTGACTCCAACTGAA
XF1201_F23	rev-1 polh-1 rev-3 polk-1	CHROMOSOME_V	268	12852488	12852756	DEL	ATTGATGATCATCCT	atcggagcaaaaatttcgctaatttttgtttgttcgacacaaccactaccatatgtcttcgccttatcaaaggtcaaatgctgttaagagtcatcattttaattaaagataaaaataatagacagcgcaaagaaaaatacaggtatgttgttgactagaaaaattgaaacgttctagcgcaaaaaccgtgactgggccagtggttttaaacattgaatttgtcaatttctttgcaatcaaagcttggtaaaacttcactaactccaaa	ATTTCTTTCGAGTTG
XF958_E44	rev-1	CHROMOSOME_V	266	12384944	12385210	DELINS	TTTTTAGAACGAACT	cttgactatggttactctgggaattgggcatgatgtaggtgcagaggttaaactgaaagaggtaattgatgaatgccacgcataccataaaaacagtttctaactttcagctttatccaaaaattgattttttcggagcagatccagcagcagtgatcaataaagatctttatgagaatacattaggaggaaaatatttccaatatgctgtcagcggagaaagtggaatgcaacgctcaagtgtatatgaaagtaagccaaatggt	TATCCATAAAATTAA	tccatcaaa
XF1012_A45	rev-3	CHROMOSOME_X	266	2115765	2116031	DELINS	GTTCGGTAAAAAGTT	actatatcgaaatgattttttcgcagcacctgagctgtgtggtaaatgtacaaaagtgccttattcaatataatcgtccaactatttagttttaaaattgatatagaaataaagaaaaggtccttttcattttaaaataatattgtatttcgttgaaaaaattgaaaaaaaaatgaacaaatagggtttaaagttttccggtaaagagcagttttcaggcactatgtaaggttttttttcaatttttttcatcaaaataaaatact	ATTTTCAGATGGAAC	ttcagatgg	TRUE
XF1201_C25	rev-1 polh-1 rev-3 polk-1	CHROMOSOME_IV	265	1556009	1556274	DEL	AAGTGTTAAGCCAAA	tcaccatcacatcaaatgggcaaaccaagacattggatcagcttcaagctaatgtcgatgcaaatggctttcaaaatggattcccggtcaatagtgacctaacaatttcaacagcaaattcacaggacacaactgttaatttgagtggaatcttattcgtttcaagtccagatatggcaaaagatcctaactttctggtatacgtggtggctgatcaggtgagaacagtagatcgctcgacgaatgatgagacgactctggtctt	GTTGAATGTTCGCAA
XF1201_A24	rev-1 polh-1 rev-3 polk-1	CHROMOSOME_V	260	19389216	19389476	DELINS	CTGAATCGGCCTGAA	attcgcctaaactattttttttgtaattagtttaatctaagaagataatcaatgaaagaaactttcaaattaatacgatgtttggaaaaaattaatccaagccaatttcatgccgtttcaggccgtttcaggccgttctaggccgttttagtccattttcacgcccaaaattgaattatccttgctgaactgtaaagttttcagaatttgacattcatctcaaatataatctgtgagcatctggtttcaggccaatttca	GGCCGGGTCAGGCCG	tc
XF1012_B45	rev-3	CHROMOSOME_IV	254	5744581	5744835	DELINS	ATTACAACGAATAAT	tcgacaaagactttggaacaatatatgcaagtttttattgtaattaaagaacatttctcacaattcaaaaaaagatatcaaaaatttgatgaatacattttaaaagtagggcagttgaaaccggttttttaatgtggagatggaatagtttttcccggttttttttaaaatgaagtacatatatgattttttaataaaattccaagagaaatttgaaaaaaagaaccgatttatttaccacaaattttgtgtcg	AAAACTTAAATTCCA	aa
XF1138_E49	rev-1 polh-1 polk-1	CHROMOSOME_II	252	3394243	3394495	DEL	CCAAAATCGGTGAAT	ccaagttcaaccaggcttaggagatagtctgaaaaattgttgttcagcctatgttaagccttcctgtctagctgtcttaccattcaaattaaacatgacatctacccagtcgcttttcaacacaggccatggcccaatcttttcgatatccttgaaaatgtccagataggttttattctgtaagtattagttgtaatcgaaaaatattcaatttgaaataaaaacctgtgaaaacttgttacatttcccaaa	CATCAGTCTGATAGC
XF1201_B24	rev-1 polh-1 rev-3 polk-1	CHROMOSOME_IV	252	16978574	16978826	DELINS	GATGTGGTCGGGGTG	ctgtagtagtactgtagaggtattgtaggcgtacggtagtattactgtagctttggagaaagtaatttttttcttttgaagggatattggtcaggggtttgtatatggtactgcagtcctctagatagttcgagaaaattctgaaatgttcttgagccttctggaaaaatcgggaaaattctagagatttccagagttttgtggaattatatgaatttacacttcaaattatatgaaagctatttgaaacag	TGAAAAATGTATTCT	tattc
XF1201_B24	rev-1 polh-1 rev-3 polk-1	CHROMOSOME_III	252	1935523	1935775	TD	AACTGGAAATTTTGA
XF0117-D14	polh-1 polk-1	CHROMOSOME_X	249	4847914	4848163	DEL	AAATTGTAATTTCAA	gattcaaactaacattttttacccttctcataaacttgcggccagtttctcggtcagtatcagaaatcattggagaatcccactctagaaatttagtgaagttagtcagaatatcatcaactttatagtctccgttgactgagtgcgtattaaattgctgcaatacaccagccgttagtaaaggttccaagtattctgatccataatgcggcacaacatttccatgttctctttgatgacacatatcgc	GGTAGGCAATGATCC
XF1138_A47	rev-1 polh-1 polk-1	CHROMOSOME_III	246	9358116	9358362	DELINS	TGCTGTTTTTCTGAT	acagtgccggttggtcacgataaagtgcaaatcagtagtcaaacatcaaacttatcatagggaaaggaatggagggtgggggtcagatttattaagatatgagaaatatatctacagattttttctctaacattgtaaaggtttttttttgcaaaagattttagtaaaatatagaatagaaagtgttgaggtaaatttatcgacaatacatgttttttgtagttttccaatttcggacacttcact	ATAAGAACAATGTGA	tttgctgtttttctg	TRUE
XF1138_A47	rev-1 polh-1 polk-1	CHROMOSOME_II	242	15092284	15092526	DELINS	AATTCAAAAAAAAAA	catttttttttaaataaaaaaaggagaacaaaatgagtaaaatggaaaaaaaaaatttaatttaaaagattaatttcgaaaattttgaaaatttccagaagaatctctaatggacactgacggtcatcgaatcaacaatttggtggcttttataggaaatatgtacaattgcttattaaagctcagaagtgatgctctgacactctgcgaagcgattcgccagataaaaaccagccagtgag	TGGAAAATTGCGCCG	t
XF1138_E49	rev-1 polh-1 polk-1	CHROMOSOME_IV	241	78755	78996	DELINS	GAGCAGGGGTGCGCG	acaattgacattcggcaaattcggaaaaccggcaagttgccggtttgccggtttgccgatttgccagaaactccagttatttgccggtttgccggtttgccgatttgccgtaaatttttaattcccgcaactgccgaaattcccgattgccagacattccggattttagaaaatccctaaaaccagcaattgccaaacatttcaaaaaccggccactggcgaagttgccgattgccaaaaa	TTTCCGAAACTGGCA	ttttttt
XF1201_A24	rev-1 polh-1 rev-3 polk-1	CHROMOSOME_III	238	8325016	8325254	DEL	AAAGCTGATAATCGT	tacaaaatcgttacaaaccattcaaattttctcctggtgagacccatctgaataaatccatgcgcctttaaatacgagttctaaaatgttcgataataataatttcgaaacataattgcagttacttctcgtagtgttcttcacattttctcttgctgaaactgaagtcaacataacttcctctgaagaatcacataatgaaactgaatcggaaattcacattccatcatccgaagag	TCTCCAAAAGAAGAA
XF1138_E49	rev-1 polh-1 polk-1	CHROMOSOME_X	238	8109281	8109519	DEL	TGTGAGCTAAAAAAA	gtttttcaagttttcaagatttttcacattacaactgtatataaacttctttttttttgagaaacttttccttgttaacttttaatgtaagaaaatttggtgaacttgtgagctattcggtttttaatctatcattttaagtgaacctaattattttcatttgcagaaacttttactacaacatgtcagttaaaaaattcatcagataaaattgttttatacaatattttttgagagt	GTAATATTCTACGCA
XF1138_A47	rev-1 polh-1 polk-1	CHROMOSOME_III	234	2368991	2369225	DEL	CAGAGCTCTTCTCGG	tactcttcttctcagcagactttttggaatctttcgacttctttccctttttcttcttcttgtccaccggcttctccaaatcctccaacttctcggcagctttcttcttcttgtatttaatcgcaaatgggattgcaactccgatagaaacaaccacgatgattaagatcacgattgtgattatgagaagaaggtacctgaaagaatatataattagtagtttaaaagtctgaa	AGAATAAAACATACT
XF1012_B45	rev-3	CHROMOSOME_III	232	5068301	5068533	DEL	ACAGACACAAATCAC	aaccaccccaaatgtgttacaagaacattcatttactccacaggggtcctttcttttcttgtcgggggagtttatggtacaaagtaaagtggtcattacgctacactctgccttttgtctggcaaagagcagtaggttcaaactcccgcctactcgattcaggctgcaaaaaatggatcagcaagtgcaccatgcagaagttttgaattaataaattaaaatttaattgttt	AATAATATTTAAACA
XF1138_C50	rev-1 polh-1 polk-1	CHROMOSOME_V	228	8877643	8877871	DEL	GACGGACCCGATGAT	caaattctccgcaacgtctccccccccccccccccaatgcagcggggaacgatctgcaagaaatgatcactgaggccagaatcaacggaaacgcctacatcaactgtcaggaatccttgacactagagaacgacagtgccagaccagcgtttcagcacagagctttcgaaggcctcatccaacacccgcttccattaggacaggacgcattagtatcgagagttcgag	CACTACAGGTCATTC
XF0117-D4	polh-1 polk-1	CHROMOSOME_I	224	1362208	1362432	DEL	TCAAAAAAAAATAGT	ttccatccgcttgacaagtgggtcaaattttaaattttaactaattttaggccattttttgagccgttataacttttttttttttttgagaagttttcaagaagtttcattatgaaattcggtgttttcagacaattttgagtttaataaagcatttaaaaatcggtagttttcctcatatggaacatgtattttctttaatttcaaccggaaaaatagttatg	AAGGCATTTTTTCCC
XF958_A44	rev-1	CHROMOSOME_I	224	14832621	14832845	DEL	TCCACCTTATCCTTT	ttcaattcaactagcaattagtaatatcttgaacaacagcagctggcggcttgctgattcctctttttccttgatttctctttaaaaaacgacacctagcaattaacagagaggagaacaggcaatatccaatctggcttcttaagaaataagaaagcatcagttccaattatgcgctgtgcttagtgaactggaaaaaacagcggcatgcgaaacctacccag	GCGAGCCCGAACAAG
XF1201_B24	rev-1 polh-1 rev-3 polk-1	CHROMOSOME_I	222	695942	696164	DEL	TTAAATTTTTGCGCA	tggccgccggaaaagaaaaaaactcggccaccaattttttggcggccatgatgcaagacaccatatttgacgcgcaaaaaaaggtgtttttggatgtttttttctttttccgccagaatttttaataaatttccagggacaaaaaatcataacctgttgcaaaaatgttttttttttcgaaaaattcaattttgcgcgtcaaatgtgatgctttaagctctg	TGGCCGCCGAAAAAG
XF1138_E49	rev-1 polh-1 polk-1	CHROMOSOME_V	221	2585356	2585577	DEL	TACCAAGCATGGGCC	taacaaccaaaatttcaattttttaaaaatttcgatttgctctgtggagcgcgtttgcatccctctggaagctgaaccaccatgtttgatctcccgaatttgcgggaattaaaaaaaaattaaaaagtgtttgataatcttgtttaattctttcaagctataattatacaagtctctagtttttagattgatctacaatgtgcgctgaaataagtttgacg	TCACATTTTTCAGAA
XF0117-D4	polh-1 polk-1	CHROMOSOME_II	221	9109213	9109434	DELINS	CCCTTATTCCAAACA	ttaaagtttcgtaacattatttgaagtaggctcattgtcactccacaaactcgaaaggcatgaaagttacagaacgagcagactacaatgtagtctttgatgcctgtttgcgagagagagagagaggcaaaatcgaggcaaaacgagaacgaggccgtgtcctttttcctagcaagactattattccacatacattcccatctctaggcgcctagcgccct	CCTTCCATCTCATAG	a
XF0117-D4	polh-1 polk-1	CHROMOSOME_X	219	5866337	5866556	DEL	TTGTCTCTTTTCTAT	ctcaccccatccattccattctaaccattttcgccgaagcttcatctcatttttaagcgcatctttagattcaccgcgtttttgactgcttctgtttgtaataatgaagtcggcactcatctttgtccaatctgtctttctccttcctccattcgccttccgccccattctcattcaatattttttgttccgctctggcttatccctgttttcatgagc	CCCATCAGACTTGTA
XF1201_B24	rev-1 polh-1 rev-3 polk-1	CHROMOSOME_V	217	17215680	17215897	DEL	TGCCCTGATTCCGAA	cccgagtgcaactagggctgcttaagggacttgtcccttcagtggggctgagccccatccctgcagtaaaatacccagtgggataggtagttgtttggcagcggccgacactttcggggtttcgcacaacactatacagagggccatggtggctagtggcttgaggccggcggaaccccgaaagtgtcggtggctgccaaacaactacttattgcac	TGCGTTTTTTTGTTC
XF1201_F23	rev-1 polh-1 rev-3 polk-1	CHROMOSOME_II	216	15006795	15007011	DEL	AATTACAGAAATTGC	cgaattcgccaaaaatttccaaaaccggcaattaccgaatttgctggaaattttggaaaccggcaattgcaaaaattgccgaattcgtcaaaaatttccaaaaccggcaattgccgaatgttttcaaaacaggcaattgcagaaattgccgaaaatatataaaaccggcaattgccgaaattgccaaaaatttccgatttctgagcaaccctgaat	TAGAGCTTTTTTATT
XF1138_A47	rev-1 polh-1 polk-1	CHROMOSOME_X	215	6253346	6253561	DEL	TGAGAATACTCTAGC	tactattgttagtcagtgcgccaagcgcatttcgacaaaatatcttgacaattagccagtgaattctcttgaattcttttgcccctgctttcgtgtcaaaattgtccgaaaatgtacaaaaaaaattgacaaaatttgcctccgaaaatttctcaggcagttgatctgcacaaaaaaacttcaaaatgttctcatttttcttcctttttttgcct	TCAATTGTTGTCACT
XF1201_F23	rev-1 polh-1 rev-3 polk-1	CHROMOSOME_III	213	1092929	1093142	DEL	GGGCCTAAAAATCTG	aaaaaatcggttgaaaactgaatttttaggcctaaaaatctgaaaatgatcggcttaaaacttaattttaggcctaaaaatctgaaaaaaaaacgacttaaactgatttttaagcctaaaaatctgaaaaaaaaataggcttaaaattgaattttaggcctaaaagcctgaaaaaataggcttaaaattgaattttaggcctaaaaatttgaa	AAAAAATCGGTTGAA
XF0117-D14	polh-1 polk-1	CHROMOSOME_IV	211	17304196	17304407	DEL	TATTAATTTTCGTGG	gagcagtatcaaattgaaccattcccaatttggaatatttgtttctattaacagttaaagtttgaacaactacattcttcatttgattaaaagataagatatcaaaatcagcagcataggcgaataaaaatgttgaacttttcattgcaatggtgcaattctcattgtatttttctgaaaaaaaaacaatttgggagattttcaaaatgat	GAGCCAAATATTTTA
XF1138_A47	rev-1 polh-1 polk-1	CHROMOSOME_V	209	19587	19796	DEL	ATGCACTGGTTGCTG	agctacgatgagttttagtggagctggtccaatttttcaaaactcctttcttttcactatatggcccgtaactccgaaaccagttgaccgatcgaaaaatgtttaactaataaaacatttatctgtttattataagcatttaataatttgtaaattttgtatgttactcatgtttgcaaagttaaaagctatcaaaaaaggtaatacac	ATAGTTTTGAAAAAA
XF1138_C50	rev-1 polh-1 polk-1	CHROMOSOME_I	206	10033615	10033821	DEL	TTATTGAAGGGATTT	gggaaggagtatagagaaagaatttgaaaggcagagaggagaagactctaatccgtcgtctagtaatggattagtgataattttttgagtctgtggttagacggaagaaggagaaaatgaaaaagaagagagcacaaaaacgacgaataaagaaaaaagaagctgtggtcgatattaaataaacactactacaggctggtaagtag	GGAGCAAAAATTAAT
XF1201_A24	rev-1 polh-1 rev-3 polk-1	CHROMOSOME_III	204	9517283	9517487	DELINS	AAATTGGGTGATATC	taatcaattctaatcgagagtctcattgtcaagctgagcagcaacatctgtagtcttgctctcttcagtcgtcccattttgctgttttccgagagaagacaatccaggaacaccaatgatcagtattccgttgatgatgtttaaggtatcaaatagagaggtaactgttggaggttgagcctataaaaatattgcgattttttt	GCTATTGTGAAAATT	ggtgatata	TRUE
XF1138_C50	rev-1 polh-1 polk-1	CHROMOSOME_I	204	14226596	14226800	TD	TTGAGCTTGGGCTTG
XF0117-D4	polh-1 polk-1	CHROMOSOME_V	202	9903204	9903406	DEL	AAATCTAAAAATCAA	attattaaaatccgagttgttgtatagcatgttgtataacaaagacttcactttgaatttcaaatctcaggtcttatgtcccatgagatttttgaaacacctttcggaaaacatgaaaagcgaaatggaagcatttatgtttttgttcctttcgtttttgcagatgcacttctcccattgaaactttttactgcaatcgaac	ATCTTTTGTGTTTTG
XF1138_E49	rev-1 polh-1 polk-1	CHROMOSOME_V	201	19237394	19237595	DEL	GGCCGGGTCAGGGTC	actctaatttctaacatatctgatattgtaaatctctaaacattgcttgactcgaattccagattttttttttcgtaaaaactattaagtttaaattacagcccagagggatcaccaccaggtagtgtacctgaatcccagatccgcagtgcatatcacttgaagaacggatcgtcctttaatcctttaatcctttaaaag	AATAAAAAATGTGTA
XF1012_A45	rev-3	CHROMOSOME_II	200	8561769	8561969	DEL	CTATATGTACAGTTT	accaatttgttccagacctactaatctattgacaactagtgtgtctattcaatttggtaattattcaatttttccctacttaaaagttgaacaaatttgtttttgaatttattataatgtattaataataaaagcagaaacaagtaagatacaagttattagacaagttattagaagttattacactacaaaaactatca	TAAAATACATTCGTG
XF1138_C50	rev-1 polh-1 polk-1	CHROMOSOME_II	198	2282548	2282746	DEL	CCAACGTTTACAAAC	gaatatgggtaaataatatctgttaccgctacagagtattcgtctttttccaaatgcaaaacttgcggcagacgcgtaacataacgagaagatgtattttcaaattgagcatttttgacggaagacggtagagttacataaaaatcgttcatgactagagctcacaagttacttgatgtctatttatagctatataaa	GAACTGAAAACTGCT
XF1201_A24	rev-1 polh-1 rev-3 polk-1	CHROMOSOME_V	198	796540	796738	DEL	AGTCCATAGGACAAG	ttgcataactcgccctggggttttgtggaaaatggcatgcgttagccattccacgggatgcgtggtggtatttctagtggactttggggaagaccactaccggtgttgtgcggaactccggatgcatctttccgtacttcatgcgggtgctggttcggattcccatgcatctgagaatcctagccctagctccttgtt	TATGCGATAACAGGG
XF1138_A47	rev-1 polh-1 polk-1	CHROMOSOME_III	196	8278011	8278207	DEL	AAAAGGTCATTATAT	gcttcttctgcttcttttctcgcgcattagtacgtttttgccgctttctttccgcgcggaagagatatatgtgtccctctttgctgtccccgccttcttttttattctttcttgttgttgtgcgggggaggggggtatcccttgacttgtatcatcgcttttgcactttgttagcaacgatcccgacagagggaag	GTCAATCACTTTTTT
XF0117-D4	polh-1 polk-1	CHROMOSOME_X	194	4090286	4090480	DEL	CATTTCAAAATATTT	aaatttaaaaaaaaccagttattgccaaaacttgttaaaatgtagattctagcatttacaaaaaattaccgtacaccatatctttaactttaacagtgtgttgccacttttttgagctcaaattatttaaatgccgaaatattaggtatttttataaaaaataatttaaagaatcctaaaaaactaattatgtc	AAATTATGGTTTGAT
XF958_E44	rev-1	CHROMOSOME_I	194	10249974	10250168	DELINS	AACTGGCAGTTCTTT	ttaagcttgtctccaccattatcaaggtttttctataagttgagcggtgactcagatgaaattagatattcatagtcgctattttctcacgtctaacttatactgataagcccatttgcaaataagatacgcagatccctaaaaatcacatgctcacacctcttgaatgtgtccccatcatgagcccctgtcag	TTGCACCTGCCTCTT	ctttt
XF1138_A47	rev-1 polh-1 polk-1	CHROMOSOME_II	193	15209378	15209571	DELINS	AATGTAAAATTTCCG	gcctcccttcgccgactgcgtctcccccgcttctcagtctttcggctttttctatattctgtcatgtgcttcttctgctgctgctgctcgtgcccacccagaagccgttgctgtgtgctctcaaactttcactacacactcgagattttcaatgtcttgatgcattaatttccatttcaaaacctgttttttg	ACAGTATTATTTACA	tattatttaca	TRUE
XF1138_E49	rev-1 polh-1 polk-1	CHROMOSOME_I	192	6970664	6970856	DEL	CACCTGTGCCTACCT	gaaaaatctccaacacgcgacaacaatcatcatcatccaaatttgaaggactatgacaatcgcgaatgatccagccatcaaccaggcagcataatctgaaaatgatgaattaaatctgaaaaataaacataaaaactaactgaaatacgctgtctcatcacgtggatttactggaataccgtatgatccaag	GACTGTTGTGCCAAC
XF0117-D13	polh-1 polk-1	CHROMOSOME_I	189	8960913	8961102	DEL	CCTTCAATAGTTTTG	cccttcttccgaacaccaattggagatttaaaacttagatatttttgaagaatggatgaattgaaagtgaaatttgtctattccaggttagacatgaatgagcttattatgcttagtcattgccaggtcatgagaagttttgaaaatataaatactgaaccttttctctgtaaatgtggacaagaaccc	CAAAATGGCTAATTC
XF1138_A47	rev-1 polh-1 polk-1	CHROMOSOME_IV	188	16164068	16164256	DEL	TTCGTAAATAAAAAA	gttggcaaagtttaactgacagtaaacataccaattcggcaaaaataatacctaatcaatgcaatgtcttaaatttagttgatattggatttttcgagaaatttttgaattatttagaaacaactgtttcattgttattatagacgtttcaataatttttaagcaatattgccattcagcaagttttt	GTGTGGAAAAAAAAT
polk-1_K-4	polk-1	CHROMOSOME_II	186	12673568	12673754	DEL	TCTTCGCTGGCTCCG	gctccttttttggctccgcattcttattggctttatgacagggtggctgtggtggctgtggccactcgttttttggaataaccggccatccaccaattggcatcaggcctgctcgaagattggattctttgaagtgctcctcgagcagttttctcgtttgtggtgtaataatgtccgggtgcattt	GCATGATTTCGAATC
XF0117-D4	polh-1 polk-1	CHROMOSOME_III	186	13145075	13145261	DEL	AAAGTGAAAATTTAG	ctaaaaattgagtttctggtttaaaatacagctaaatttagggaaaatattgaatatacacggtggtggttcagttgctagatgggtgcaaacgcgctccaccgaacaaacgtgcataacttggccaggaagtacaaaatcgaaaattcatcacaataataaagatagataatttcattgcgcggt	CATTTCTTATATGCA
XF1138_A47	rev-1 polh-1 polk-1	CHROMOSOME_IV	186	9567601	9567787	DEL	GGGGCGGGCTCTTCT	tcttccaaaatacatattcattcatctttttttgcccatttttggtgcgacaaattcctagaagctagcgtgaaccaaaaggaatgtcccgacggaatcagtgtcagagatgggaaagacgacacaaatctcgggaaggagggaagaatgattgccctgaaagagaaggcggagggtagatcttca	ATTGAGATTTCATAT
XF1138_A47	rev-1 polh-1 polk-1	CHROMOSOME_IV	184	6451204	6451388	DEL	TTTACTTGGATCCCA	gcttaatcttccatcataccatctttgtgtatgagatatcacgtaagcagcgagttgttgattttctttctaaaaatttaattatcctaattcagtcattcaaatactggaaaaaagtgtttaatatttaaaataaactggattctacaataaatgttttatttttctcttattaaaaagctat	GTTAAAATTTGCTGA
XF1138_A47	rev-1 polh-1 polk-1	CHROMOSOME_V	184	7165308	7165492	DELINS	AAATTCCGCACTACT	ccaagttctaaccaaaataccatgcccgtctcaagaatttttcacggcttccgatgtttttgtattgtgtatcgatgagaactacgtcacgttcctggcactattcacagggattggtgtcttgacagagatagctcaaattgtatttttcttagcgtgttgtgtatattatttatttgtctcg	GTACGATCATTCGCT	t
XF1138_E49	rev-1 polh-1 polk-1	CHROMOSOME_II	183	6766893	6767076	DELINS	ATAAATTAAAAATTT	gcagtttatttctattttgagaaagctcaaatttactgtgaaaatttccaaaagttaatcgaaagccttagaaaaatagttaattcgatctgcaaatatatgaatggcaaaaacggagtgcgactattcaaagtagatctttttaactttcaactttaaaaaacctttttaaagatttactgt	GACAGTTTTAAACAG	ttaaaaata	TRUE
XF1138_A47	rev-1 polh-1 polk-1	CHROMOSOME_X	183	1026258	1026441	DELINS	ATAACACTTAAGAAG	gttgtaataatttcgcgagagtttaaaatcttaacgaaggagtatacatagaataaagaaattgtttcaaaatgtagtatctgtgacaaattcttagtcacagaatttttagtcataaaaatcaacctttaacatttaactagaaaagtcctaggccacgacgttaatttgaatttttatcgt	TTTTTGAATCGTATT	aaaaaaa
XF1138_E49	rev-1 polh-1 polk-1	CHROMOSOME_III	182	1097772	1097954	DEL	TAATAAATTTTCAAA	ctcacacaatttttaataaattgttcagttgtttcaagtcaagtaaaaattattttcaggtacagaaaacatttttctatattgtgccttaaaattttaacaaaaaatatcgggagaacgtgtcaagctgccaaattttgtagaattaccgcgcaaggagacccaacgggactaggaaactt	CTAGGCGGTGTAACT
XF0117-D14	polh-1 polk-1	CHROMOSOME_II	181	11728141	11728322	DEL	TGCGTCGTCTTAATC	cttctcgtgattctccagtgcgtctacatcttttggctccgatcgtcctttgtctcggctgacgaggcctctcatcatcaggatcaggagactgaagcctccatcttcatcgcgaaacagcgcagcttcccagcgagtttccatgagccaggacttttggatgtctccgtcgacaagtgga	ATTAAATCATTTTTA
XF1201_F23	rev-1 polh-1 rev-3 polk-1	CHROMOSOME_V	181	15974711	15974892	DEL	TCACCATATAATGAG	ataacgtgattactccaaacaattgaacattcacgtttctatcaaaatattcggccagaaattttttaaagatgcgaaaggcgacaaccattgtggcaggaatatacagaatcgggacgaatgccagcagaacggggactgtgaagaatgagaactggtagttgataaacttaggaactcc	ATGAAAAGTGCTTGG
polh-1_H-7	polh-1	CHROMOSOME_IV	180	17111816	17111996	DEL	AAATTTTAAGTGCAA	aatcggtctcaaacggacaattttcgactctggataaagaatggcaaaaattttagattaaaaaaggaaaattttgacttttctgcggttttggatggagagtttttgagtcaaaattggcttaaaatagttgcaattttgaaatttttcctatgtttgcaccaatactcagaaaattac	AATTTAAGTGTTAGT
XF1201_A24	rev-1 polh-1 rev-3 polk-1	CHROMOSOME_II	180	4214754	4214934	DELINS	TTATGATCATTGTTT	tggcatttggccgcccccctggtcttctgtgtctcgtttcaggcggaaaatattgaatgaaattggggatagttattcgaaattcatataatgttcactttctattattattgttatcccgtttctttttctgtgtgtacatatatgtttgtacattgtgtatcactttcactgtcacct	TATCATATCATCATT	a
XF1138_E49	rev-1 polh-1 polk-1	CHROMOSOME_V	179	5053781	5053960	DEL	ATTACGGTTTGATCT	acaaaaaaatgcaggaattttttgcacaaaaatatgtgacgtcagcacgttattagccatacgaaatcagctcccgcgttttttgtagatctatgtagatcataccgagatggagcactctgacaccacttgaaactttactcactgattctatttcagcaagctcattggcaacgttg	ACTCAGTATCAAGTA
XF0117-D13	polh-1 polk-1	CHROMOSOME_I	177	5374454	5374631	DEL	ACCACGAATTTCTTC	cggtttgacagtatcgattaatctctcatgaagatgagtcattgcttgttgaacatcaccgtacatgctctcaattgtgatctttttctgttcacactcgtccaactcattaagaagtggatccaaatgaatttggaatgaatcaaccgagaattcaaattgccgcctcattttgtt	CACAAACTTCAGCTC
polh-1_H-8	polh-1	CHROMOSOME_I	175	12737554	12737729	DEL	AGGTTTTCCTATTTT	ttttaaggcttttccgtacgaaaagctcccagagttcaagcttgccacgtggcaatcaatatcgcctcgcattcctccctatcacagacacactgttaatcagtgaactggtattttcttttcttttttttggtgtcatggtcatttggcatttatatcagaaggcgagggtttc	TCTCGTGATTTTTTA
XF0117-D14	polh-1 polk-1	CHROMOSOME_V	174	66538	66712	DEL	TTTCGCCACCAGCGC	gaatcgatcgttctccggcggaatgtgctcggggagctcaacttttgtggtggactctaacaggttcagctctttcctcacaatgagcagcgcctcttcaagattccgaatttcagctgcagtttcagactggctaaaccgggcggcctctgttacggtggcgaagtccttctt	GAATTTTGTGAGGTC
XF958_A44	rev-1	CHROMOSOME_V	174	16485754	16485928	DELINS	AAGGTACTGTAGTGG	gtccgcaagggatactgtaaaattactgtaaggttcctgtagctcgggaaaatttgaattttcagcttttgaagaggtttttttgttattttgttgtcagtttggaatcttagcctgactcgagtgcacttttccaaaaaaaaaactcgctgtcaataacaagtagttttttaa	TCAACAATGTGAATT	tcaacaatg	TRUE
polh-1_H-8	polh-1	CHROMOSOME_I	173	5660580	5660753	DEL	TGATGAAGTTTACTG	atcgcctggcatttctgaaaaaagggagtattatacaatcaataattcaaatattccttaccattttagcagctttaaaagcccaaatcttccttggatcacttccaggctccggtggttgttcgttgtcttcatcgtctgattctgtcttactgatcttcttctccttgttc	ACTTTCTTACTCTTC
XF0117-D13	polh-1 polk-1	CHROMOSOME_III	173	13682424	13682597	DEL	AACTATTAATCTTAC	ctgtgcatcaataaagatcttgtgagtatatcatcgatcacagtctccgatttgtctgaaataaccgattccgtcttatgagagtccaaaagtaccgaagagagttttccatttgacatgagacatgttactattcccttattcagtgacaagggaacataggcgtgaggtag	GCGTGTCGCGCTAAC
XF1201_F23	rev-1 polh-1 rev-3 polk-1	CHROMOSOME_X	173	13941000	13941173	DEL	AGCGTGGAATGCCTC	tctctctctctcttctgaaaatcggaatatacaattttcatcaactttgattttgatctgctactggtatcgaaccaaatcatcaataagacaataatcaatcaattttgctaactgttcatgtttcataattagtaggcataacattcaatattttgtttttgacttattct	TCTTTGCTAATAATG
XF1201_A24	rev-1 polh-1 rev-3 polk-1	CHROMOSOME_X	173	5472545	5472718	DELINS	GTTTGGTAGTTTTTC	tgaattttcgtttcacttatcacttactttcttccgattcgttttttttgttacatcttctagtgtatgcattgtgtttttctgtctaaattttattcatgctaaatcttccctcaaaataaattactcaacaattaaaaggacatgtacagaaaaggaatcccctgaacaga	ATGGATGAGATGCTT	ggatgag	TRUE
XF1138_A47	rev-1 polh-1 polk-1	CHROMOSOME_I	171	14496822	14496993	DEL	CTATATTCACACGAA	catttatagttttgatgatttgaaaaataataaaatagatatggcaattggtgaaaatgggtcttcagaaattatacattacgaaatttaaataatatcgagattcctcgattcctcgatttccatcgttgtattcaggattgctgcaatttttttttaagtggagaattt	AAGAAAAATGAGAGG
XF1138_C50	rev-1 polh-1 polk-1	CHROMOSOME_V	171	7044534	7044705	DEL	AACCCTTACTTGCCT	gtttactttgcagtcaaattatttatttcgttgaaaaattctgcatcatccacatgtttttctacttatttttccagctcgttttccagttttccttcaagccaaactcgcacatcctgcgactcatccaaattttccgttttcctttttctactttattcgaatcagcta	GTTTATGTCACTCAT
XF1201_A24	rev-1 polh-1 rev-3 polk-1	CHROMOSOME_X	170	1817985	1818155	DEL	TCTGCTTCAAAGCAA	tgaaaaaaaggacacaaataatttcacattaaactttatttgttcatagatctcatctgcctctaaatttttaaaggaatcttttataaaatcaaataaaaaattaaacaaaaacatatccaaaactataagaaaacaatttcgcataatatgtagcttcaacagacttg	ATAAGAGAAGCTATA
XF1201_C25	rev-1 polh-1 rev-3 polk-1	CHROMOSOME_IV	169	14158020	14158189	DEL	ACGACCAGAAACTGG	tggatgttgcaaggctctgggctgcccatctggacaattcgatattttcttaaattaatctccgagcgttcaaaaaagaattaaattactgtttgaaataatgtcagagtcatacgacttttggcaaaaccgtgcaaattttctataagagacatttttgttggactca	TCAAATTGACAGAAG
XF1201_C25	rev-1 polh-1 rev-3 polk-1	CHROMOSOME_X	169	10706270	10706439	DEL	ATGTTCCCGGATAGT	gaaacacaaaaagggatacaagtggattacaaggaccgctgtttgcgaaaacaccgaaagagcaggaaatgacactgacctcaacgtttcgtctttcttcagctaccatctggccaagtaattcgttgcgtcgttgtcgccaactctttgagctggcctaaaagatgga	GAAACTGTCTGTATT
XF1138_A47	rev-1 polh-1 polk-1	CHROMOSOME_IV	169	2072212	2072381	DELINS	GTAGGTAGGCCTACC	tacctgcttcgtgcttgtaacacatttgagaaaaggtaggtaggtaggtaggtaggcaagtaggtaggcagacaggcaggatgtaggcatgagataggcaatggatctataaaacttgcacattccttatgctccaaaagagtactaaatgttgcaagaacctccggct	GCTCCTTTCTCGACC	c
XF1138_A47	rev-1 polh-1 polk-1	CHROMOSOME_I	168	12036216	12036384	DEL	TCAAGAATCTCACCA	acttccaacagaatatcaagaattctatagataaagctctagcagaaaaaccaaaaaagaccagagaaattgaatctttattgaaaatcaagaatattcatagagtatcacaagaattcggtggaggagtacaagcacttaaagctatccaacagatacttcagaaag	AGGAATCAGTGTTGG
XF1201_F23	rev-1 polh-1 rev-3 polk-1	CHROMOSOME_V	168	2189420	2189588	DELINS	CAATTTGCCAATTTG	ccggtttgtcgatttgccagaaattttaaattccggcaatttgccgatttgccggaaaaaccgtttgccgcccacccctggatggacgaggtgtggtttctggtaaaatctttatttcaattcttgtcagcactttgtcccaaattgtgtcggctgctcacactagtc	AAGACGTAACTTTCT	a
XF0117-D14	polh-1 polk-1	CHROMOSOME_I	167	3847655	3847822	DEL	AGCTTTAGAAGCGCT	tactgcgcaagttgccgctcaagagcagcgctctcaacaacagtttgaggcgcaagcagactgacagagcaacttattaatagattgcttgcccagccagaactgccgcgccagcatgccggtggggacgtggttgcggcaccacaaagtaatgcccgtcttatgaa	TGATTTGAAGCGTTC
XF0117-D13	polh-1 polk-1	CHROMOSOME_X	167	13306668	13306835	DEL	TGACTCCTAACTTTT	caaatttctatagttttattgaagagcttgttattgtgcatcgaatgtgttatgaattgttgcaaaatcttcgtttttcgtctttatagagtattctgaaaatgctctcattatgtccacactccaatttttagttttatattttaaaaaatttgactcctaacttc	CAAATTTCCGTAGTT
XF1201_F23	rev-1 polh-1 rev-3 polk-1	CHROMOSOME_X	166	4071294	4071460	DEL	GCAACCAAAAGTACA	ctaaacatggatgttttccgacacacaatttacatagaatgaaatttgaaattgaaaattatttaaatttatttctgaaaatttattaaaaacaaaaaccaaccctttaaccatattgccttctgcatctgccaagttcaaaacatagacgctcatctgccgcctc	CAGAGTCACAAAGTA
XF1138_C50	rev-1 polh-1 polk-1	CHROMOSOME_X	166	13691178	13691344	DEL	ACGGAGAAACAAACG	attgtccggcagacttttttgttcaaaatgctgcattgtgtccaggaaaggaaaatgtaagttgttcattgttttgtataaaaatagagaaaaatatcaaaaaaattactgtcaactgtttttgtttgcaaataatgtgtgctaatattgtttttacaacattttt	AAAAAGTAACCTTAT
XF0117-D14	polh-1 polk-1	CHROMOSOME_IV	166	7806677	7806843	DELINS	CAATTTTGCCAGTTT	caaaattaaaaaatatatgtatcttcagatatggtggcttcatgaatttgtacctaatcagcacaattaatacattttttgctgttatgaaagaatatgaaaaagaggtaagctaataattttttaattccatcaatttttcttattttagggttacatgaaagtt	CAACCATGGCCAAAA	gc
XF0117-D13	polh-1 polk-1	CHROMOSOME_V	165	9301394	9301559	DEL	TTTTTAATAACTAAA	tttttaatacggtatgaaatgttatcaaccctcggaatttgagggaaactttctgccaaactttgtttgtctatatctgcctgtaaacgttgtggcttttttgccagaatcttgccgactgatttgaggacattttactaagttaccgtgttgttggcagaaagt	TGTCCCACATACAAG
XF1012_B45	rev-3	CHROMOSOME_II	165	5773174	5773339	DELINS	CATCGAGACGAAGAA	tatcgaggagatcattcgctaaaaaatagaaattaaataaaaagttagcgtgttattctataaaaaaagagaacaatgtgtcattgtagaaggtgtgtgagcatacaaagatgaccctaatgaactattagtattgtaacaagtataggtcatattagtgtcagg	TTACCCAATAGTTAG	a
XF1138_E49	rev-1 polh-1 polk-1	CHROMOSOME_X	165	8954372	8954537	DELINS	TAAAAGTAATATTTG	ccaattattaccatacagtaagttgaagatattttgacgacggaaaaaaacgttttctggaattgtaaaaaatttacaattacattgaatcattaataaaacaaaatccgctcagctttaaaaattagattctgaagaaaagcacaaatatttcaggagatcata	AACGTTTAATAACAT	taacat
XF958_B44	rev-1	CHROMOSOME_IV	164	5224110	5224274	DEL	TTATCCGATTTTCGA	gtataagtttcctgaatacaagattattttcaaaaaatatcaacaccaactttaacttaccatggcagattgataactgtgccaactgaagagctgatttttttgaaatcttttacgctttcaatgatcagtttaatttctccacaattgatatcttccttcat	TTTCTTTTGCGAGTT
XF1012_A45	rev-3	CHROMOSOME_X	164	16117515	16117679	DELINS	TTTACAATGCTCCAC	tttgagggttcctaagttgtattatggttttatcaaaaagattaacaggaaaaatacgtgaatgatatttttctatattttaatggttaaactattaagaaaccatcatgagaatatatactttctggggcgaaaatgaaaacagcagagagaatatgcggcgg	CGTGAGATTAAGGCG	a
XF0117-D4	polh-1 polk-1	CHROMOSOME_II	163	12031748	12031911	DEL	TAATTTGTAACTAAA	tttacaagttccaccgaaaatcgagattttttataaaaatgtgttctttttaagcgaaaaagtttttaaaaagatttcgcgatttttgaaatttgttcgaaaaatttttaaaataaaatttgtgcgatttttcgaagaaaatttttcatttttagcgattttt	TTGGATTTATTAAAG
XF0117-D4	polh-1 polk-1	CHROMOSOME_III	161	11400758	11400919	DEL	ATTCCCGCCGAATTT	tttcctaaaaattgaattttccgccaaaaatttcctagaaaaattgagcttcccgccagaatttttcttagaatatttgaatttccagcaaaaaatgttctcagaaaatttgaattttccgccaaaaattttctcagaaagtttgaatttcccgccaaaaa	TTTCCTAAAAATTTG
XF1138_E49	rev-1 polh-1 polk-1	CHROMOSOME_V	161	19008953	19009114	DEL	TTTGGAATTAATAGC	gcgctttcggttttgcacgagaactgcgccaaggaattgtgatttgctgacgcttttttcgatcttacaccaaaaatacgcctgcggtttggggttgctggcgcttttttggatactgcacgtttcgtcaacgagaaatgtgccagcaatattaagctgtt	GGCACACGTTCAGTG
XF1201_B24	rev-1 polh-1 rev-3 polk-1	CHROMOSOME_I	160	12783769	12783929	DEL	ATTGTGGATTACAAT	ccaatgctgtttggaaaaaacagaatcgttctttcggttattttgatggatgatgaagcaaaagacagagtgaataaattgattggaccaataggagaacagtattccgtgcatcatatttcgaagaatattccatttctggtaccgtatagatcgtggc	TCTCACATTTGGCTG
XF1201_F23	rev-1 polh-1 rev-3 polk-1	CHROMOSOME_V	160	13992093	13992253	DEL	CGCCCTGTTTGGTAC	ggtgaaatatagggctgtacaaccggacgtccggtcgtccgaaccggacgcacatgcgtccggttgggggtagctatccacgacggccgacaatttccgagtttcgccactcactataaaactgctgattaagtatagtgagtggcgaaactcggaaatt	GTCGGCCGCCGTGGA
XF1138_E49	rev-1 polh-1 polk-1	CHROMOSOME_V	160	14138776	14138936	DEL	ATCTTGAGAAAAATT	cacttgaaactaatttataaggaaaactgtatctatgggcagttttcaattggtaatttatctgaagataaggatctaaaagaaaaaataatgaattacgtaccaagaaaactttgaattaaaaacaactatggccttcaaaattgcaaaaaattatgta	CATAAAATTCAATTA
polh-1_H-7	polh-1	CHROMOSOME_V	160	15466379	15466539	DEL	CCGATGACTTCCACA	ccaattccagcgtcgcaaagttgtcttccagagtgtgagaaccgatgcatgcagcagtgtactcaacagcagaccgcgcaacagtgccagccaatttgtcagcagcagtgccagcaggaatgtgggtccacaggaaatatgatgtacaataatcaggatc	CGTATAATCAAATGC
polh-1_H-8	polh-1	CHROMOSOME_X	160	10453047	10453207	DEL	AATTTGTAATGTTTT	actattcagacgtattccgatacttgtagtcttcctgtaattttgcaaaatattgctattcctttttgctctgaatacttattgccagacatgttaaacatttttttgaagaccactactatgaccactcttttggacactttcatgaaaatcttggaaa	ATCAAATTTCCCAAA
XF1138_A47	rev-1 polh-1 polk-1	CHROMOSOME_V	159	4316190	4316349	DEL	AAATTACCCAATTCA	agaaaacggcatttttgattgaaatagctgtaataactatgcaaaccaagtgtgtaccaaaccaccaagaataagtaagttttggagtttcggcaatcttatatttgatgaacatataagtagataaaacacagagcatcattagatcgagctgtatgt	ATGTGTAAAGCGCAT
XF1138_E49	rev-1 polh-1 polk-1	CHROMOSOME_I	158	10082891	10083049	DELINS	ATCAGAATCATCTGC	tactgacacttccaatacacctccagttgacactgtgaatgtagctctcccgactccagtagtagaatcgtcttctacgaccgcagcaccgtcaatccctgtttcgacacgtcctgaagtcgtcgttccacctgagaatccagctccactcagagaag	TCGGAAATTTCTACT	aaa
XF1201_C25	rev-1 polh-1 rev-3 polk-1	CHROMOSOME_II	158	1949691	1949849	DELINS	TTTTTCAAGTTTTAG	actatttataaagccgtcgaagctgaaaatttggataagatcttcgttgatatattcgggatcacatgtgaaggcggggtgtggaaggcgtcagtgtatccgaatgggattctgacgttcggaatcgattatgagaaaaattatgatggcatggatgg	TGCATATGATGGTCT	tttt
XF1012_B45	rev-3	CHROMOSOME_III	158	6926263	6926421	DELINS	GCCTCCCGCGCCGCG	tgattcatcaatatttcaatggttcaatgtttctagtgtttgttcttctcaacgatgacttttttgctgcacatcgcgcattctttggaataattttattttattctccaagattttcgagacatcaacattttcagaagaaggcggcaatgatgatg	ATAGGGGAAAAAAAG	at
XF1201_B24	rev-1 polh-1 rev-3 polk-1	CHROMOSOME_II	157	3288999	3289156	DEL	GTTCTGCCTTCGAAC	ccttctgctatggtgatctctcatttaagttgaaataaattgtttttataaaatttttttatatgtactcgagtctccataaattcattttcccaaagatgctatctcttcacacttgccgttggggtcaagaccaccctctctcactgtcaattct	CCTTTCATTCATGTT
XF0117-D13	polh-1 polk-1	CHROMOSOME_X	157	4265519	4265676	DEL	ACGAAATTCAGATTT	gcaacgtcgagtcgtaacatgttacacaaattgttttcataatgagatgtacgtatgcatgcctgcatcttcttcatagtcagttcgtcgtcttcttctcaagtagtcaatgcaaaaatgcagaagaagccttcggatgagtatttgagaagaaggc	GCAAAATAGCGTGAA
polh-1_H-7	polh-1	CHROMOSOME_X	157	9780861	9781018	INV	TTCTATGTTGTAGTT
XF958_A44	rev-1	CHROMOSOME_III	155	10687677	10687832	DEL	GGGTGTATTGCAGTG	ctgtgcggctctcggcgagagccgaaaaaaattttgactcggctctcggcgcgagccgagagtcgacttttttcaagagccgcacagcactggtgtattgccttaaagaaggagtatcgtcaatggggaaattgttttaaaatgtagtatttgta	CTCAAACTTCCAATT
polh-1_H-8	polh-1	CHROMOSOME_I	153	1410007	1410160	INV	TCACTTGGTAGAATT
XF0117-D13	polh-1 polk-1	CHROMOSOME_V	151	5585017	5585168	DEL	TACCCACTGACCCAC	tttctcttgtgactctcgacagtgaaacaccgtacctaattaggcaatttaccagtagttcatattcattctcgggagtacgcaataccacacgctcattgaactttgagaaaggcgatttgaaatcgaaatttatatgttttcaaactat	TTTCTTCATGAAGTA
XF1201_A24	rev-1 polh-1 rev-3 polk-1	CHROMOSOME_IV	151	14459120	14459271	DELINS	CCGGTTTTGAAAAAA	cagtatttacttctttgaatatttttaacagtttgaaatagagaacttggagcattttttttttccaattttttaacacaccctagaattatgtttttaataaagtttaattgtaactagaaatcgtgtaatagtgagaaatggttctctc	AAATTCCATAATTTT	tttttaaaaaat
XF1138_E49	rev-1 polh-1 polk-1	CHROMOSOME_IV	150	7400086	7400236	DEL	AAACTAAAAATCTTT	gaaaactattgtaagcttggaaactatagaaagatttcaagtattctgtttcacagcatttgtagttaaaatacgtgttctgaagaatattggttattcgtttgggtacataaattaccaatataaaaaagtattctcgaaaagttcaaa	GAAATTTTAGTGTGT
XF0117-D4	polh-1 polk-1	CHROMOSOME_II	150	5646272	5646422	DELINS	ATTTATGAATTATTC	tgctcattaaaaggtaaaaaagtattttttaatattttggaaaaccgagtttttaattttaaaaaatgcgtacttttctaacaaagcaggtttatcgtcatcatcactatccacagaaatctctttccgtttcctttttcgttcagcttc	AACCTCAGCCTCTCG	a
XF1201_C25	rev-1 polh-1 rev-3 polk-1	CHROMOSOME_II	149	6755011	6755160	DEL	CATGATCATTGTACA	aaccctaaaagatcaatcattacacagattttcaagtgaaaaaataaaattgaaaaagaaaactattgtaaaaatccgtgattcaacgtggccctaaaattaaatgttaagttccattctccattgtattcctcgtaaaacttttcaag	AACATTTCCCGAATT
XF0117-D14	polh-1 polk-1	CHROMOSOME_IV	149	14103133	14103282	DEL	ATACATAATTTTCAA	tgaaacaggaaacatttttgtctgaaaaattgaaatagtattgtcgatgctaaaaatcaaaatgcgaagccataaaaagaggaggggaagtaaataaataaactggtggaggagagaaaggttttgaaatatttcaatggagcacgttt	GCAGATTGCAAAGGG
XF1201_A24	rev-1 polh-1 rev-3 polk-1	CHROMOSOME_I	148	12662458	12662606	DEL	AGACGGGAACACATT	tttcccgtttttttctagatattgtcacagaatttgcttacttatcaaaataaatgttctgtaatttccaaaaaaataagtgcaaaaccacaatttgccggaaattttcggcaaattgccgtttttccgacaattcttgccggtttgc	TGGTTTGCCGGAAAT
XF1138_A47	rev-1 polh-1 polk-1	CHROMOSOME_III	147	11139965	11140112	DELINS	AGTTGATAAAGTTTT	caactagcttcggatccttctgcttgttaagccataataatacgtagagatctctgaaatgattaattgtgtaatgggctcgtttaagtggtgtcaggctgtcccataacggtttgatctacaaaaaatggtggcattttttcccaa	ACCATGTAAAGTGGG	tc
XF1138_C50	rev-1 polh-1 polk-1	CHROMOSOME_V	146	11729893	11730039	DEL	TTTAATAACTAATTG	cagtgaactaacttttaaaaatgccatgagaaatccgaatcccacaaaaatcattagatggacatcctggaacactgcaataataaatcatttttgttttaaattttaatcaggattcttacatggataatcagttcctgaataaa	CTCTCCGAGAATCAT
polh-1_H-8	polh-1	CHROMOSOME_IV	145	1930653	1930798	DEL	TTTTTACATATTTTA	cctagattcagctcgtcaagagcttcaaaataagtataatcatgactaggctttgatagttttgaaaatgtttgggtcccgccacgaaattccccggggtactgtaggctttcgtggtgggactcaaattgaagctctcagtgag	CTGATTTTAAATATA
XF1201_C25	rev-1 polh-1 rev-3 polk-1	CHROMOSOME_IV	145	3777591	3777736	DELINS	TATTTTCAGTTTTTT	aaatcgttattaacattttccctaaaaatgtcccaaaaacatttaaatggttatagaacacctacctacaatttcaaatgaacccctaacgagtatggatataaaatcatggaaaagtaagaaaactgaagcagttattcttttg	GGAAGTCAGTGAAAA	ttaaa
XF1138_A47	rev-1 polh-1 polk-1	CHROMOSOME_X	144	7782610	7782754	DEL	CAAATGGGGCACATT	gaccgcaaatactctcacagtgtactagtaacaccaaacgggagaggtagatggataacgagtagtcatgaggctgttgggtgaggctcacatcagttattgatttggagttgtcatcacagaaaaccaattgtttatttgaag	GAGTATGTGAGATTT
XF0117-D4	polh-1 polk-1	CHROMOSOME_X	144	16099760	16099904	DEL	TCATAAACTCTATCT	gctccttctaaagtctataatctagttttcggactttcaaacaaatagtcataagctgttccctcctcttactgctcacaacaacgttgtctacgttgaagatgacataacgtcacgcatcacaaatcactctgaagctgatcg	GATATTTTTGGGTGG
XF1201_C25	rev-1 polh-1 rev-3 polk-1	CHROMOSOME_I	142	6467538	6467680	DEL	TTTTTTTTTTAACTT	tggaacacaaccaaaactgaaaaagagtttagattgatatttgcaaaactgaaactttgaattgtgctgattcggattaagcaaaaaacatgcaaaaacgcgaaaaattgagagaaataattatctagttgtccgagaggag	TACGCGATTGCGCGG
XF0117-D14	polh-1 polk-1	CHROMOSOME_I	142	12464804	12464946	DEL	ACAAATCGATTTTCT	acgtggcacaacgtgcgccgacgagtcgctatgggcaactattgctgggaatcctaagggtacccctaatatttatcaaaactttttttttcagttattaaattttcagagctcccaatgcctggaggttttgatgctaaag	CTTGGATCCACAAAA
XF1138_A47	rev-1 polh-1 polk-1	CHROMOSOME_I	142	14716901	14717043	DEL	TCGCCGCAAAAATTT	gagtttcaagtaattttattggaaagaagcgaaatatttacgggatttcaaatttgcgatttttggttacaatacacaatgtttgacatgcaattttcaacgaagtatgcaattacgctataccgcactttttctaggtctc	GAAGCGATTTTTTCA
XF1201_F23	rev-1 polh-1 rev-3 polk-1	CHROMOSOME_II	142	9077864	9078006	DEL	TGTATCTCAGAGCAC	tcgaagtaaattgttttatagttttcctgttagggcatcaaactggaactacacaactttgctaataattattttgtttaaaaagagttacttaaaagataagtacgggtttatgtacatctcttctctgacaaaataaacg	TCCGTATTTTCCCTA
XF1201_A24	rev-1 polh-1 rev-3 polk-1	CHROMOSOME_III	142	8625578	8625720	DEL	CACGCGGAAAGCGGA	taacagtaactcgtgtcgatcaacaattgcagcatattattcaattttaatattaatgaaaattttaaaaatacgtgtaaacactatcagaggcccttagattttacagtaattcgttgtccgcgtagcgagaccttgcgcg	TAAGACATGGCGAAA
XF1201_B24	rev-1 polh-1 rev-3 polk-1	CHROMOSOME_V	142	14142246	14142388	DEL	AGTTCAATGGATCCA	ttcagttttggattagagcagaacgaaaatgggaattatttgaaattgtatctcgtagaaaattttcaaaatcagaaatcaaaagttcaccgcaactcctgactcgcatcacccgacctgctcaaattaaattttgcctttc	TTCTCAAAACACGAG
XF1138_E49	rev-1 polh-1 polk-1	CHROMOSOME_II	141	10435418	10435559	DEL	CCTCCCAATGTTTCA	tgccatgtttccacaatatgaatgccgtcgtatttaatttccatttttgctgcccttctctgaggagatgtcaggagagacgacttcccactgtgcaccttcgataatcagactttgatttacattttataagtgaaaagg	TAGATCAAGCTTGCT
XF1201_C25	rev-1 polh-1 rev-3 polk-1	CHROMOSOME_IV	141	14199345	14199486	DEL	GTCCTCCAAAATTTT	aatttaccaaattattttcaggaacccaatcagaatgggaagcgagaagatgatcaagtagaaggaagaaatgatgaggatgatgtactagaagatgtcgacaatgacgaagagcaagaagaagaagagctggaggtgagc	AGTTTTCAATCTTTA
XF0117-D13	polh-1 polk-1	CHROMOSOME_X	141	4651485	4651626	DELINS	AGTGTAATTCATTAA	caagccagcaaatccatccacttgttcacacggaacaagtgagagcaagagctgataacaggcaaagatgcaatgacaaatgcgagggcctctcctatgtaattggttgaaggctcatttgtcacccatcatttactttgt	GGTCGGGTGGTGCCG	ggtc
XF1138_A47	rev-1 polh-1 polk-1	CHROMOSOME_II	140	1084628	1084768	DEL	ATTTCCAATGTTTGC	tcatgattttcaaagattgcgagatggggggggggggggaatttcccatttctcatttttcacattttctatattaaaaaccactatcggcatcatttttgaagccaaagcggtgagaaaaagcttttaataaaatgaaa	TCATGATTTTAAAAG
XF1201_A24	rev-1 polh-1 rev-3 polk-1	CHROMOSOME_X	140	1813564	1813704	DELINS	ATAAGCGGAATAATA	ccttcttgctttttttcgagaacggattaaatttctttttccaatttttccaatttttatcttttttctcgtttcgattttccatttcaatttgacgagtatgaaattgtagaagtatgaatctgaaaaatttcactggg	AAACTGGTTGGAGTA	tttcaataagcggaata	TRUE
XF1138_E49	rev-1 polh-1 polk-1	CHROMOSOME_III	139	11879841	11879980	DEL	TCCGGCGGGCGATTG	tcaatgaagcgcgagaaattcaatgaggaaggccctaactttttgggcaaaaaattttaaatttttgttcgaaaatcaacaaattaaattaaacataaaactttaaaaaatattgaaaaaaaatacagttcccctaatt	TATAGCTTGCCACTT
XF1201_C25	rev-1 polh-1 rev-3 polk-1	CHROMOSOME_IV	139	4152868	4153007	DEL	TATCCGACATTTTTA	gacagttcaacacatcagtgaatgccaaccttcccgatccatctcttggatttaaaagcagttcaattggtagtgactcgttgaaaattgttgaggtaaacatccgaggctctagagagaaggttccggcgaaggcgat	GTTTCAGCGCTTCTG
XF1138_E49	rev-1 polh-1 polk-1	CHROMOSOME_IV	139	12831428	12831567	DEL	AAAGCAAAGAGTTTG	tgggtttttcgttaaatagactaaaactgacgaatttcataataaaaatgctcaaaattcagaagaaagagtcaaaatttgctaaaaaataatgaaattcggtcttcacgggccagttttagtattttaaagccaaaaa	AATCTCACAATCTCT
XF0117-D4	polh-1 polk-1	CHROMOSOME_X	139	5029425	5029564	DELINS	GAAAATCAATGATTT	tatgtttctggcacacctgatttgaattaaaacatatgaaaattgtacatttagtttatttaaaaagagagtataacctgtttggaataattaaaccttatttctatgctgatgtaaaaatgactaaatatcgtaataa	AAATTGTGTGGCACA	g
XF0117-D13	polh-1 polk-1	CHROMOSOME_III	138	6721281	6721419	DEL	TGGGAATTCACGACC	acacgaagcgactataatgaagtcgctaaattctccggtggatagaaactctgtgaatgcatctgaaagtgattaaacaatgaaaatttccaagctgttaaaatcactaaccatgcgcagacgattcgtcgatcttca	AACATTTTGTATTGG
XF0117-D4	polh-1 polk-1	CHROMOSOME_V	138	9803539	9803677	DEL	AATTTTACATATTCA	ttcaatgtttggactgttttcgcagcagtcacttgtacatatacactgttttcgttttggattacactaaaaatgtgcattttttatttgaacaataaaaataacgaagaagtgaaaagaggacttcgtcttgatgtt	TTTCGATTGTTTCTT
XF1201_A24	rev-1 polh-1 rev-3 polk-1	CHROMOSOME_V	138	10336832	10336970	DELINS	ACAAAAAAAATCAAT	ttctactgtagtaaatgtgtttttgatgaagaaatataactcaaaacgacctgaatattttcaattttctattcggtaattggaatttatttttgataattcgaaactttgacaactgctgaattttgaaaaactcag	CGATCGGCATTTTGA	cggcattttgacaaaaat	TRUE
XF1138_E49	rev-1 polh-1 polk-1	CHROMOSOME_X	137	17525338	17525475	DEL	TTGCTTAAAAGAAAA	aaaatccttaataaaatttctcactctgccgcagtgatggattcggcggaatctgctccgatggtaagacatcactgggttttgacgatgtagaagccaaaatcaacaaggaatactacattcagaagatttttgtg	CCGGAAGTGTTGCCT
XF1201_F23	rev-1 polh-1 rev-3 polk-1	CHROMOSOME_I	136	7647024	7647160	DELINS	GTCTCCCGAAATAGC	cttagcttggaatttaatttgacttggacggaacaaacatttcgccattttcatcgaagtaacaccgttcacaagtgcccatttacgaatttcatccagaaagggttcaatagcgatgactcctttatttccgcgg	AATCGAATCTGCAAA	atctgcaaaa	TRUE
polh-1_H-7	polh-1	CHROMOSOME_I	135	9367811	9367946	DEL	GAGCAATAAATAACC	atccagaaaaaaattcgtaaaatgtaaaactcacgaaatagcatagtttgacgaccaataagtcaatgaaaactcattagatactggctcctgagatgttggagtggctgccgaaactgattcaaagtctgacga	AGAAGATGATTTAAT
XF1138_C50	rev-1 polh-1 polk-1	CHROMOSOME_V	135	18380122	18380257	DEL	GAGAGAAAGAGGGCG	cagacaatgagggtgtctcgtttctctgcgccctctcgaaatttcaaaattatcagaaatatgttatgattatacttaaattgaccgggaaaatgtgctgaattcaaaaaattgagttttgaaaaccctagaaac	CAAAAAATAAATGTT
XF1138_C50	rev-1 polh-1 polk-1	CHROMOSOME_V	135	19544238	19544373	DEL	GGGCTCTTTTGCCGC	ggagcacacacacacacagagacaataagaaaatattgcgaaaaagtatccgtttttttttgtgaagaaaaacaaacaaaatttgctaattggtagggaaagtggggagaaagtttgacgaaagtttagcggaag	TTTGATAAATTTTTG
XF0117-D13	polh-1 polk-1	CHROMOSOME_X	135	16444064	16444199	DEL	CCCTCTAATTTTCTA	attaaaaaaatacaacccaacgtcagagaagttgaattgacattgttaaaaaccaagaaccataacaaaaaccattaacaaagtggtggccacttgacagaaggaacaaaatggtggtgtgaaagtctctggctg	AAGGACAGAATATTA
XF0117-D4	polh-1 polk-1	CHROMOSOME_V	135	15086520	15086655	DELINS	GTAAAGCATTCCAAC	ttcaagcaatcgacagtgtctacatagatatcaaggatcttgacggtctccgtcgtcagtctgcagaagggtggcagtggggtttcactggaaaacaagtcattcatccaagtcaagtgtctgtggtccaggagc	AATTTCTGCCTCCGA	aaaaaa
XF1201_A24	rev-1 polh-1 rev-3 polk-1	CHROMOSOME_I	134	454023	454157	DEL	CTTAAATAGACTAAA	acgtgtccaaaaccaccgaatttcaaaatgagacttcacaaaaaatttccaaaattttttttatggaaaaaagagcaaaatttaactaaaatccgaaatttcgcacagttttctttgtcacagccgctggattt	GAATTTTTCTGAAAT
XF0117-D4	polh-1 polk-1	CHROMOSOME_V	134	3627197	3627331	DEL	AAAAAACAAATAATT	tcctaattttatttgattttcagaaaattgataaaatctcagtttttgcctaatcaaatttgactttaccgccaaaaattagataataaatttaaaaaaaacaagaaaataatcaatgaaaaaactatagtcta	TGTATTAGTCTAAGT
XF1201_B24	rev-1 polh-1 rev-3 polk-1	CHROMOSOME_V	134	10943423	10943557	DEL	ACAATGAATAAGTAA	aaagttttgaaggttgtgtaaaaatgatttcatctgacaatccacaggtgtcgatgtatctaaactcgattgaaaatataatttaaatgttgtttttggttggcaatttcagagttatcaatatgaaaaagctt	AAACTTCAATTTTCA
polh-1_H-7	polh-1	CHROMOSOME_V	134	20629589	20629723	DEL	GCTCTTTCGAGCTTC	aggcacgccaaaatttatcgacatagtttccactccaataattattcaattgtcgtatatatttagcaacaaacggaatgtgaatactctctgctcttccttcaagtttatcaagttgatgaaatatgtgtaca	ACGGGAGAACAAATT
XF1138_C50	rev-1 polh-1 polk-1	CHROMOSOME_IV	133	12641451	12641584	DEL	CTTCTCTTCCCACAC	tttccgcctgttccacccatgacaaacgacgacctgaaacctcaagagatgattgtgttgaaacggatacatgacagaaaaaacgaagattattagatgtcttcaatattctccatttcctgcgtcttctcta	TTTCTTCCAAACTAC
XF958_B44	rev-1	CHROMOSOME_V	133	625968	626101	DELINS	GTAATTTGGATCCGT	acacaaatttcgtcgcattgcacaatcgctaactcctgtcgcattgtttattttgtcatggcatggatcagaggtagtggatgttgatggggaaagtgtggtgccattgcccgatatgactggaagcaaaaat	TTTTTAGTGTGGTAG	g
XF0117-D14	polh-1 polk-1	CHROMOSOME_V	133	8113432	8113565	DELINS	TTCCCCAACAGAATG	cctttcttggatttcaaacaaagatacgctgtcttagctgctgatgctgcgaaagctggaaaggatcctaaggatgctggagagaaaatctctgcagctctcatcaaggacggaagcttgaaacaagaggaat	TCCAGTGTGGCCTCA	tgtggcctcaccaaggtc	TRUE
XF1138_C50	rev-1 polh-1 polk-1	CHROMOSOME_X	132	1929389	1929521	DEL	ATTTATTTTCTTCTC	tttagtaagactttcacactctgggaaatttatcatacttttagaaagacaataccttccactagcatctctttttagatcattcacaactcctttagaattatgaggaatattattctgtactagatactt	TTTGATTGTTTTAGG
polh-1_H-7	polh-1	CHROMOSOME_V	131	17950106	17950237	DEL	TATATTTCAATATAT	ttaaaagtcctctataataataattattattgatttaatttaattgtactctattatcaaaatatataaactgacatgtgaaacgtggcttattttttatttttcctttcgttgaaattttaatttattag	TTCATTTTAAAAAAA
XF0117-D4	polh-1 polk-1	CHROMOSOME_III	130	11400765	11400895	DEL	CCGAATTTTTTCCTA	aaaattgaattttccgccaaaaatttcctagaaaaattgagcttcccgccagaatttttcttagaatatttgaatttccagcaaaaaatgttctcagaaaatttgaattttccgccaaaaattttctcag	AAAGTTTGAATTTCC
XF1201_F23	rev-1 polh-1 rev-3 polk-1	CHROMOSOME_IV	129	4894631	4894760	DEL	ACTTCTATAGAAATC	atacacttgatgggagagaagtactctagtgtgatttcaaattcattctacgattattttattcaaaaaaaaaaccaacctgtccatttgaaatcagaaaatgatttgaagatctagattttgcgttgt	ACCATGAAAGATTGA
XF1138_C50	rev-1 polh-1 polk-1	CHROMOSOME_X	129	3684221	3684350	DEL	TTAATCAATTAATAA	atcattcattgcaagcactgaccaacgtcacagctctacaaaaagtgaagatattatgccatgatctgtagagcgcaagaaatatacaggtaattaaaatgttcgaatgacaaattaaaaaggactgag	AACATATATTAGTGA
XF1201_B24	rev-1 polh-1 rev-3 polk-1	CHROMOSOME_X	129	5548016	5548145	DEL	CCTGAAAGGATCCAC	actcaaaacctttcagtacttcattagacgagtaactgatttcgtggtccgacatctactgggttccgcacggcactatatttaccttactgagggcgtggatcgttactgcaaagtgaacattgtgcg	ACGCTGAGTTAGTAA
XF1138_E49	rev-1 polh-1 polk-1	CHROMOSOME_III	129	13230444	13230573	DELINS	TTTTGGTGAAGGGTT	ctcagtagcttcagttacgtttgggcaagtctcacgaggaaaaagctccggagagtaatgttcgtcgggtgagtcaaaaagggcagcggatggaatagtcaaagggggagccgacggatgttgaacggt	CATTCCTGCATCCAT	tttcctg	TRUE
XF1138_E49	rev-1 polh-1 polk-1	CHROMOSOME_V	128	19845859	19845987	DEL	TCCCCTGCCTGAAGA	ccgttcaaaatgtgaggagcttgcgcagagctttcaaggaatgcagccagttcatcaaaatggattagttgttggttttgtgcagatccttgcacgtgacttgatagttgaggaagcatggatgaaac	AAAAAGTTCTGAAAA
polh-1_H-8	polh-1	CHROMOSOME_V	128	20051324	20051452	DEL	AAAGACTATTCAAAT	gcaacatttattgatttttgcgttgattcttcaggtaaaaacttttttcttcgggacgtaaaccagttttaagtagaaaatttgaattctacgtgaattttgcgttgatttgacacccatattgacta	GATTCCAAGTTTGTT
XF0117-D4	polh-1 polk-1	CHROMOSOME_X	128	9132580	9132708	DEL	GTGATGTTGCGTAAA	tcattcgctttaaaaatatgaaccccgaaattttctgacaccaccttcatcgccacctagtcacacattcacacacagtcgccaattgatgaatggggtttttcggtttttatttgatgctgcggctc	TGGTATCCCATAGAT
XF1138_E49	rev-1 polh-1 polk-1	CHROMOSOME_I	128	10485820	10485948	DELINS	CCCCAATTGGACATC	ccccgagttctttgggtctcaaaaaaagtaaactataaattttccgtggatctgcaaaattacgtgaagtgtttgtttgcttacgttgcataccgtaatctggaaagccgccaatatcctaaatttct	CATGTCAAAAATCTT	aatttggacatc	TRUE
N2_3_60	WT	CHROMOSOME_III	128	1407853	1407981	DELINS	AATTTTCGATCACAG	tagatggttgagcaatttttttctcagtgactgcatgcctgaaacagttagcaaaacgtgtcaggtaaatgctctgataactgtcgaaaatatttatcagtagagagctcagttatgagcccataatg	AGTTTGTTAGTTGAA	agtcac
XF1138_E49	rev-1 polh-1 polk-1	CHROMOSOME_X	128	1868707	1868835	DELINS	CGTTCGTAAGTGCCC	taaaccgctcaaatgaagtagatcgcatagcaattgtgcgcactgtatcaaaggtttcacgtggtgtcaggctgtctcattacagtttgatctacaagaaatgcgggaatatttttacagaaaagttg	TGACGTCAGCACGCT	c
XF1138_C50	rev-1 polh-1 polk-1	CHROMOSOME_II	127	3687217	3687344	DEL	ATTTTAACGAAAATT	gtaaacgaaatttaatcaaagtctaaagttgttttttttttaaacgctaacaagtgtgccgtgaataacagaacttctaatgatctttgcgttttggtaattatttttaaacttgggcttttgggaa	GAAGTCTGGGCATAG
XF0117-D4	polh-1 polk-1	CHROMOSOME_II	127	12668678	12668805	DEL	TAACAGGAAAACGGA	agttgcattgaaattcgacctttttcttgattttttggaatgtctaggaaggaaatctcaactatattgaggtttggagtcatagaaaaactgaaattctctcaccaggagtcgaacccatgaggtt	AGATCCATAGCCCAG
XF1201_F23	rev-1 polh-1 rev-3 polk-1	CHROMOSOME_IV	127	12767620	12767747	DEL	TCGAAAAAAAACAAC	aaaaataaataaaacctatttggtcatttcaaaattttttaaggaatttttttaaactgaaaatataggaaatagtgtctggaaaaatccaaatttctgaaaattaccctagtataaatgcatctga	AAATTTTTTGTAATT
XF0117-D4	polh-1 polk-1	CHROMOSOME_X	127	1701007	1701134	DEL	TTGTGAAGCATGCGG	tatgttcggtcattatgctgtggaaggctggagatcaggttaagatgagatcggtaagaacctgaaaccatagcttaagacttttgtgtatacgtaccaattagtgaatccagacaagctaactata	TAGGCTCCTAGACTA
XF1012_A45	rev-3	CHROMOSOME_II	127	4307654	4307781	DELINS	ATTTAACAGGAAAAC	catttaaaaaaaccgaaaaaaactgaaattgggttactgtactttttaagggcgcacacctctccgcgcagtctcaatgcgaaaacattttgttcgtggtgagaccaaacatcgtattttttgacca	CAAAATTGTAAAAAT	ataacaggaaaac	TRUE
XF0117-D14	polh-1 polk-1	CHROMOSOME_X	127	11359517	11359644	DELINS	GCAAAACGGCACGTT	cgattatgacacatttagtagcggaattcagcattactgccttctctatttcctgttgggagtcttgatgtttacgtgtacatatttttcggtgagttaggatatttttttggtaattgtgtaactg	AGGTACCACAAAATA	tcgatt	TRUE
XF1138_E49	rev-1 polh-1 polk-1	CHROMOSOME_IV	126	11735558	11735684	DEL	CGGGTTCTTTTTCGA	ttttcccaggaaaaagtgtgaggttagttttgaaaaacgttttagttaactaccgtacctactgataaagtctttagcgttttgacatccagtaaatttatttttgaataatttgatgtcacttgt	TTTTCTTTCTATTTC
XF1201_B24	rev-1 polh-1 rev-3 polk-1	CHROMOSOME_V	126	4002464	4002590	DEL	ACCGGTAAATAATAA	ttccatgtccaaactggtgaccgccacgttccacgtaagcaacttttttttgaagacgcaaacaccgggatgaaactgcagtacacgttcttaatttaaattcaaccgatttcatagactggttgt	TTCCTGTGACGACTC
polh-1_H-7	polh-1	CHROMOSOME_V	126	14084666	14084792	DEL	ATTTCTTAAAAGCAG	cccatttttaccaccaaatgaaatgaaaacacttaattgtaaggggagtgatgttcgcgagatttttattctgaaaaattgaacaagactttgaaagagctactttcagacttagactgacttttt	TTGAATTTCCGCAAA
XF0117-D13	polh-1 polk-1	CHROMOSOME_III	125	3203707	3203832	DEL	ATAGCTTTTCTCCCT	gcagagatacaagcgcttaaagtttacggggtaaaagagtgtggtaggggagagacgcaggcggcgcgcgcacactgcgtctcctctccccccacactctatcaccacttttactttaaacgcgc	GTATCTCTGTGGGGA
XF0117-D13	polh-1 polk-1	CHROMOSOME_I	125	8870759	8870884	DELINS	TTAATTTTGAAAATT	cagatcaatacattcttgctcaagctccacgtgatgccagcgcagccaaggacttttttaaacttttggagcacgtgaaggctgaaggtcttattgttgctgaaggagcggacgagttttcaagg	TACGAGCTTTGATTC	aaaa
XF0117-D14	polh-1 polk-1	CHROMOSOME_I	123	12061539	12061662	DEL	CACGGAATCCTCCTC	caccgcccattcctcctctcggcgatccacgcattcctcctctaaatccaccgcctccgtaggctccaaaatctccataggctcccgggccaccgtatccaccaccgtaacctcctccatatg	CACCATATCCCATGT
XF1138_A47	rev-1 polh-1 polk-1	CHROMOSOME_IV	123	13545186	13545309	DEL	ACGGAAAATTCGGAA	aatttgccgtgactcgctaaatcgcaatattttttggagcttaaaaattgccaaaattaatggattaaactaagtttactggtttttgttcgatttttggctaatacgcgtgtgaatttcttg	AATTGAAAAATAAAA
XF1201_A24	rev-1 polh-1 rev-3 polk-1	CHROMOSOME_X	123	4749284	4749407	DEL	ATCAGCAAGTACGGA	gcacaagttatgtcatagtctgtatctatctgtttccccccatcacttgtcgctctctgaacaactgattgcaagatggggaggaatcgaaaaaatgaagggctcaccggatggaagaagtgg	GCGGTCACCGAAGAG
XF0117-D13	polh-1 polk-1	CHROMOSOME_X	123	4751220	4751343	DEL	ATACTGTGCGGAGAG	acacatcgcgcggctatgggtgcagtacgcgcggcaggataaaaagagtggcggaccatcgattggtattgtttgcggatgggttaccagccattcaaactcagccctcttgagtaactgcta	ATCCACTCTTGAAAA
XF0117-D4	polh-1 polk-1	CHROMOSOME_X	122	16127006	16127128	DEL	TTTTCAGCGGTTTTC	atcttgatataatcaaattttcctcgctcatttttttcccaaaaaattattttccttttggccctccatcctcattcaaaattctttttttagcttcttcccaccctcttggaggactccct	ACTGCTCATTGCTCG
XF0117-D14	polh-1 polk-1	CHROMOSOME_II	122	11747952	11748074	DELINS	AATAATTCAAGTTTT	cgaagcttttagagattttctgtggagaaaataagaaaaaataagataaaaaggtcaaaaaaggaaagaaaatcaaagaaaaacaacagtgtgcatattgacgtcacggtgtttgcagaaac	TACGGTAGGCCAGCA	tcgaa	TRUE
XF0117-D4	polh-1 polk-1	CHROMOSOME_II	121	4382851	4382972	DEL	TCTTCAAAATTTGAA	ttgccgcaccagttttgggtttttaaaatggtatttttccgcaaaaaagtatttagttttagcaaaattttcatgataattcctccaaaaccgctataccaaaaaaacgttatcgaaaagc	TTCCCGTTACCTTGT
XF1138_A47	rev-1 polh-1 polk-1	CHROMOSOME_IV	121	2955746	2955867	DEL	CATTAAGAACTTTGG	tgctagttttctgttctttgagaaatgaaaaaatttcttcaaaaaaattttattatcgtcatttagatcaattttgggaagccttatttttcaagtttaaaaattttttaattttttatat	TGTTTCAAAATTTTC
XF1201_A24	rev-1 polh-1 rev-3 polk-1	CHROMOSOME_IV	121	11818110	11818231	DELINS	TTGTCGGATACGTGT	gctcaaagtggtcgcctatcaaagaagtaggaatgtcactggctgcgttgagtggattcactgcggcaagagctgtaattcagttgccactggcaggatgggtaggttattgcactgagac	GGTATATTTAAAATT	atatttaaaattatatttttttt	TRUE
XF1138_C50	rev-1 polh-1 polk-1	CHROMOSOME_V	121	14274611	14274732	DELINS	GCGGAGGTGCAACGA	aaagggtcttgccggttcgatggaatggattggagtgaaataaactgaaacgctgtggtcgctgatgaaaatttcgagaaatcacgaaaaatggatcgtaaattttttttcttgtctgaaa	AAAGGGTAAAGTTGC	g
XF1138_E49	rev-1 polh-1 polk-1	CHROMOSOME_X	121	14625915	14626036	DELINS	GATCATCGCTCTATT	agattcaaagtggctccacaccagcgaattttatttggaaatgtttcgaaaaagttttatggcggttcaaacattaaaaacatctgattttctcaaaaaaattattagttttttaaacaaa	TTTTATTTGTTTTTT	t
XF1201_C25	rev-1 polh-1 rev-3 polk-1	CHROMOSOME_IV	119	89958	90077	DEL	GATCACCGCCGCTAT	ttgcatacgttcgtcaatttcttgtccgtcggcagtctccatttctcttcgggtatccattatcgataaactttcccacacttgataaatatcctcgtattgctctttttgtagaacac	TTGGAAATTGAGCAA
XF0117-D4	polh-1 polk-1	CHROMOSOME_IV	119	112729	112848	DEL	TCATTATTGTTTCCT	ttttgcgatgtcattgtcgacttcattgaagtattctttttcaatgagattgtggactcataatgcatatgtgtatttttcaaatataatgctccttgtcttggtggacacgtattttg	TGGAGAATGAGGCAT
XF1201_F23	rev-1 polh-1 rev-3 polk-1	CHROMOSOME_V	119	20551081	20551200	DEL	TTTTGAGGAGCAGGA	acaggcttctgacaggtcaaagagggtgatgagaatcagcaaacaaatcaccaaaagtttcgaaaactgtggattaaaaatcatgatttttcttcacatttggaagatgtctgaaattg	ATTTTTTTAAGTTAA
XF958_A44	rev-1	CHROMOSOME_X	119	9279675	9279794	DEL	ATCATTATTCAAAAA	ctatgactaacatcccactatctatttttcagattgtggtcacaatctatgtaggagctgcatcaacaaactcactggcaacggaatcgtcaagtgtccatttgaccgtttggatacgc	GCGTCAGAGTGACTG
XF0117-D4	polh-1 polk-1	CHROMOSOME_I	118	5357915	5358033	DEL	TATCAAATTTAAAAA	cttttgaatgttggcattttaatatttctagaataagaataacatcttttcaaaattcctgaaaactcttggagttaaagaatattatcagaatcattttcacaaaaaaatcacaccg	CTAAACATTGACCCA
XF1138_C50	rev-1 polh-1 polk-1	CHROMOSOME_IV	118	10102196	10102314	DEL	TGTGTGTGGACCCCC	attcatcaaatcgttggttgttctcgattattgacagccgcgggtattttcaccctctccccaaccagctaattatcttcgctacatccatccctataattgctcattcatcatcaaa	ACATCGGCTATTCGT
XF1138_A47	rev-1 polh-1 polk-1	CHROMOSOME_IV	118	10995694	10995812	DEL	AGGAGATAACATTTC	gtaaatagaggttatggagaaaattgattgtctctgtctctcgactttatattgtgtctaactattattattgaacgaagaagtgatggttgtcaatagaaacggactgctacgagaa	GAAATCCCTCGGGTA
XF1138_A47	rev-1 polh-1 polk-1	CHROMOSOME_IV	118	14759896	14760014	DEL	TCGGCCGCCGTGAAA	acctggacacttgtgcggacgccggacgttcgatatgccagccctaatcctaccaattaggggaaatattcgaaaagaggagacaatgtgggcggagcaaaaaccgtgccagagttgc	AAAACTTTTGATATT
XF1201_B24	rev-1 polh-1 rev-3 polk-1	CHROMOSOME_V	118	19185557	19185675	DELINS	AATTAAAATATTTCA	gcaagcctccctcctcctaaaaattattttcttgcaggcgccggtgctccaatcccacgacaagtcgaatgttactcgtgcatgtcgctgtcttaccagactagttggaaatacttac	AAACTACGTATATTT	aatacttaca	TRUE
XF0117-D13	polh-1 polk-1	CHROMOSOME_I	117	14011872	14011989	DEL	TGCATTTAAAAATAG	gcttttccaaatgggcattcaattttttggctgaaaagtgagagggtttctcaaaaactggaagaggtacagaaaatttgtcaactaacaaaatgattatcaactatcaactattgt	GAAACATTTTGTCAG
XF0117-D14	polh-1 polk-1	CHROMOSOME_I	117	6975957	6976074	DELINS	AGAACTAAATTGGAT	ctctatgccaatattcttcactgtgtcacaattccaacagtacctaccagacattctgtaagtaaacttaccaatttgtttcagttggagagtttaaaaaaattgtattcaattgtt	AAAACTTCTTATTTT	aaa
XF1138_A47	rev-1 polh-1 polk-1	CHROMOSOME_V	117	3131065	3131182	DELINS	CTGTCGAATCACTTG	ccctctgtcacaacgtcacacctgttctggaaaacggagagctatcctaccaagccgcaagtcctgatgaagttgcactcgtgaaatggacagaaaccgtcggtgtaaaacttgctc	ACCGAGATCTTCATA	atcttcatacaatg	TRUE
XF1138_C50	rev-1 polh-1 polk-1	CHROMOSOME_X	117	10964672	10964789	DELINS	GAGCTTTTCCTGAAG	gtaggcttgtttttgcttcctatttatcgtttttaagtcagttatagtgtacatgcctcataaattttagaacaaaaatcgtaaaatcgtgcttgagtcaatctcataagttattgg	AATTTAGTACCTCAA	atttttttttctgaaga
XF0117-D14	polh-1 polk-1	CHROMOSOME_IV	116	8028602	8028718	DEL	GCAAGACAGTAGTAT	ttacgatcgacgcgcttttacaaagtatgtgtgagatggtggtgatcagaggtagtagtgccattgataaaattgcaaattattatcacaaaaatggttgttgcgtcgtggcgggg	CAAGAATAAGATAAC
XF1138_E49	rev-1 polh-1 polk-1	CHROMOSOME_V	116	10127058	10127174	DEL	GCCGCGCCGGAGGTG	cggtccacggctggtaaataatataaaaacaaaacattatcaaagtcccaataaataatttcagaggaccaccaggtattccttcgccagccaatcctacaccttcaaatccggta	ACCGCTGCTCCAATT
XF0117-D14	polh-1 polk-1	CHROMOSOME_X	116	12993727	12993843	DEL	GTTTATTTAAAACAC	cataaacacttgagatacaaactcttactttatacaattttaataggtttgatgttttttaaaacaaatcttcgaaactacataatttctatggaaacagttgtaacatatcggtt	CAAGATTTTTTTTAG
XF1138_C50	rev-1 polh-1 polk-1	CHROMOSOME_III	116	6263137	6263253	DELINS	AACGCATTTTTATGC	atttgaaattttcgttaattgtagattgtagattaattgtagatacagaccttgtaatttgttcaatttgtgacgaatatcgaacattggttttgtgtttttcgacttgaaaaacg	TAATAAATCTTACCT	taataatataaa
XF1012_A45	rev-3	CHROMOSOME_I	115	12698623	12698738	DEL	TCAACTTTTTTATCC	tttgatttccatgaaattgatgttaattttcgtttaaaaaaaattgtcgttcacccgtttccgagaccacgggtgagcgagtcacccgtcactcgtgaaaatgcccaaaaacggg	TGAACGGGTGAAACG
XF1138_A47	rev-1 polh-1 polk-1	CHROMOSOME_III	115	11238069	11238184	DEL	GTTCGTCACCACTCT	tctctacaagcctgtctaactgtttttcttgttttgtggggttttttgttgaaaaaaatcgaaaaaaatgccctgactaatcagcgattagctccgcccactattgaaccaatca	TACTGCGGTACGGTT
XF1201_C25	rev-1 polh-1 rev-3 polk-1	CHROMOSOME_III	114	5051143	5051257	DEL	AATGTTTCGTTCGCG	ttgttctggtaaagtaagatggatgtggtactttctgtcgcccgctatcgtgccaaaggcatgtatgtataaacaggcatgggtaggcatattggaaggtatgctaagtaggca	TGCATGTAGAGTTCT
XF1201_B24	rev-1 polh-1 rev-3 polk-1	CHROMOSOME_V	114	613315	613429	DEL	ACTTTTTATCCAGAA	aaatataatattatctagatttccaatacaaccgagacggactcaattcgctgaaattatgttcaaaaatacctcaaaccctggaaaaattcgtcgggaggcctgaagttgttt	TATTCTGGGATTCGC
XF0117-D4	polh-1 polk-1	CHROMOSOME_II	114	14885120	14885234	DELINS	CCAATTATGTAATTT	gtatttaataaaaactccttatatgtataatttttgcacagtttcactaaaattactctcccctcccattatttctcctatacatatactttcccccatgtctcatttgactaa	TTTTATTACTGTGCA	t
XF0117-D13	polh-1 polk-1	CHROMOSOME_I	113	816928	817041	DEL	TACCTGATGAGATTT	tcacccttctctcattagtctatttcattaagcatgaacttacacgagaattccaattacattaccatgtaacattacttaagatcccatttccacttaatttgtgaaaatcg	ATACGGTTTTATAAG
XF1201_F23	rev-1 polh-1 rev-3 polk-1	CHROMOSOME_X	113	10186686	10186799	DEL	TTGATAACTTTGAAA	tttcactcacctccgacttcgcgcccacgaatgaaagttggaaattctcaattggtttgcatactccgttaattttgaagcactgtggtggtgatggatcaatcgcctcaatt	TTGACAGTGACCTAA
XF0117-D13	polh-1 polk-1	CHROMOSOME_IV	112	15046399	15046511	DEL	GGTTCAGCAACCGAA	gaaggttgaagtttcggtatgtaccgtggcgaaggcgaagaaggaggcgtggtatcgcctgcaaacctgccgcacggttcttgtgtcgatttacggtgtgaagctgtgcacg	ATTTTAGTTTTGAGG
XF0117-D4	polh-1 polk-1	CHROMOSOME_X	112	15116512	15116624	DEL	GCATAACTGATAAAT	ccgccaactttcattaaatggcggaatgtaatgtgagaattgaaatgcgaaacatttcgaaatgaacataatccatagacatatcaaaccatagtgcataacagtctgaaaa	CAAGTTTAAAATAGT
XF1138_C50	rev-1 polh-1 polk-1	CHROMOSOME_V	112	1068044	1068156	DELINS	TAGGTGTCATATGCC	tacccctgtcaagtctattttcttaagtgtctacctcacgcttgccaacacattttagctatgcctgcctacgtgcctatcttatgcctacctcttgcctacctatacgcat	TGCAAAATTTAGATA	aaatttttttta
polh-1_H-7	polh-1	CHROMOSOME_II	111	11508173	11508284	DEL	AAATTTAGACGCCCG	cacccggactcgaactttttttatattttgaagcttaatatctcggctcctgtacatcgaaattggctcaaaattcacaagaaaccttatcctgctacgatcctcctgtca	TTAAATTTTCGTGAG
XF1138_A47	rev-1 polh-1 polk-1	CHROMOSOME_V	111	19280420	19280531	DEL	GCTGGAGCTTGATGT	gaattgatttgaaataataatgattattattattaaaattttgctgattattatgatgaatcagcgaggaccgaggagagttttccgttcggttattatacgaaaaatttc	GAAACGTTTCGAAAA
XF1138_A47	rev-1 polh-1 polk-1	CHROMOSOME_X	111	5620276	5620387	DEL	GTGAATAATGATGTT	ctcaattagaaaaatatataaaaatcgtgtgagattcatgacggttttcttgttgtttttgggattacgtgtttcccaaattatagcatactagcagttattaaaagtctg	CAATATGATCTCCGG
XF0117-D14	polh-1 polk-1	CHROMOSOME_X	111	8194900	8195011	DEL	CAGCTGAGTCAGAAA	attgttcaatttgaatgtgatcatacaatatttactttccatttaaaactgtatactacaatgtaacaattattttttgctgtcaaaaaaatttaaagtttctggaaaaat	ATTGTATTTTTGATG
XF0117-D4	polh-1 polk-1	CHROMOSOME_X	111	9124301	9124412	DEL	AAATTAGGAAAAGGA	gttcttcgaaggaagatgtcctccaaaaatttatgatgttgagtaacatcaaacccacaaaacgcgaaatgcccgcggggctcgttttgtggacattccttcaaaaaagtg	GAAAGACAGATAAAA
XF0117-D4	polh-1 polk-1	CHROMOSOME_IV	110	3915874	3915984	DEL	TTGTGAATCATTTTT	acagtgtgataagaatggttcaaattatttttctttgtatgtgtactgtaataatttttatcattcttgcttatacattacggtatattcaaactccataagttcacaga	ATCAACATGAATTTC
XF1201_B24	rev-1 polh-1 rev-3 polk-1	CHROMOSOME_I	109	10849525	10849634	DEL	GAAAGTTGGTGGACC	atttggaggagtccaaggaggatcgtttggaggatttgcggagaccaaaggcaatggattctcttttgaaaaaactgccgaagttgaatccagcaaagatcaaccaatg	AAGAAATTTAATTTT
XF1138_C50	rev-1 polh-1 polk-1	CHROMOSOME_I	109	12558329	12558438	DEL	CAAAACATCCAGAAT	accttagagacaaaagtttatacatagctattaacggaaactctccatgactcagaattactttgcgattgaaggtttgatctattaaatttcaaaataactctaagta	ACCTCTCTCAATCGA
polh-1_H-7	polh-1	CHROMOSOME_II	109	4922790	4922899	DEL	GTTCTGAGTGTTATT	tgtggaatccagaaagtcagggaatgccacgtgattatctggccaaacaactcccaacatgatcttagtgtccttagccattggatataaattttgaatagcagtttga	ACTTGAGCTTTGGTT
XF1138_A47	rev-1 polh-1 polk-1	CHROMOSOME_X	109	12203759	12203868	DEL	TAGAGGCCTAAGGTA	tcaattgaagattttttaatggaaagtgtttgaaaaggtgcttcactactatacggtattgaaaacatttctaaatatgacatctcccagaagtacaattccaatcact	GTTGGTTGACTTATT
XF1201_A24	rev-1 polh-1 rev-3 polk-1	CHROMOSOME_V	109	8092266	8092375	DELINS	AGAAGATTTGAAGAA	tgataccctttcaacaaggaaaataacttaccggcattgttaaaatttcaataaatgcataaataattgcgtatattgaaaatgaaaccatcaaaactctgtatcttcc	GAAAGAATTTCCGGC	aaaagaaattttttaaaaa
XF1138_A47	rev-1 polh-1 polk-1	CHROMOSOME_II	108	14648199	14648307	DEL	ACATCCGGTTTTACT	ctgtaagaatattctagtagtattataaattgatatgtttttatttttaattaattttggattatgaaataagtgtttatctatactttgatctctgtctgtctggca	ATGTACACAAACAGT
XF0117-D4	polh-1 polk-1	CHROMOSOME_IV	108	15295793	15295901	DEL	ATTTTTATTGTAAGA	gttaagtattcgttaacttactattagaattgttgaaaaaaaaattagttaagcaaatttataaattcaataacttgtgtaaatttcagaaatctacagaatatactt	GATTTGAAATTTTTA
XF0117-D4	polh-1 polk-1	CHROMOSOME_V	108	14272300	14272408	DEL	TTTCCAGATACAAGC	gtttcgcgttttttggttaaattattctggaaaatcttgaattaataattttttaggaagtaataacataccgtagtaatatcataatcacactttgaatcatttcca	GAAAACTGGTCATTA
XF1138_C50	rev-1 polh-1 polk-1	CHROMOSOME_X	108	13373133	13373241	DELINS	TTTTTACTGCTTGTT	tcacatcaaaatctaatttattaccaaaaattgggggtccgatcaaagatgcaactccttcaatcatagcaatcagggagtatgcaacttggaagaggttcacatcct	CAAAACATATTGTAA	gtaa
XF1138_A47	rev-1 polh-1 polk-1	CHROMOSOME_V	107	15219183	15219290	DEL	AACTCACTGGTCGTT	attttgacatacccggaattccgaaaaattgtatgcttttgggataaatcggtcaaaaagtaagagaaaataaataaagaccattattttaaacaaaaaaattgcag	ATCAACAGCGGTGGC
XF0117-D13	polh-1 polk-1	CHROMOSOME_V	107	16441140	16441247	DEL	GTCATTGGAGGTTTG	tactcgcaaagcacctgatgctttccttccaatcgatccataatgatgcttccctgacgaacgtcatacttgtacgctgagtcctggacataaactgccgcttctcc	TTCTCCATTGGTGAA
polh-1_H-8	polh-1	CHROMOSOME_IV	107	2165662	2165769	DELINS	GTTTGAAAATCTGGG	agaaaattaatttttttaaaaattttagttgaaatttttttcaattttttttcttagaagaaagttttttcttctttttttctccccccccagatttcgtgacggga	CCCGAGTTTTTCAAA	tttttcctgggatt
XF1138_C50	rev-1 polh-1 polk-1	CHROMOSOME_V	107	15924728	15924835	DELINS	CGGGTTAACACTCGT	ataacaaactctaccggtctctaaaatataaaaaaattgttcaagaaatcatgaaatccactatttgccatttaattttgacgtggatattgtgaaaccaaaaaatg	CATCTGTGCAAATAA	taa
XF1201_B24	rev-1 polh-1 rev-3 polk-1	CHROMOSOME_X	107	7572711	7572818	DELINS	AATTAGAAAATAAAA	ccttttctaaactatctaaaattcagcaaaaaattaacaatttctctcaaacaactcaaaaaatatagtttcattttctccggaaattttgcctgtacaaacctata	GACTACATTCCTAAT	gact
XF1201_F23	rev-1 polh-1 rev-3 polk-1	CHROMOSOME_X	106	14515595	14515701	DEL	CCCTATGCTGCCGAC	gctacgcggtacctcgcgccactatagctgtgtgcaacagagaagggcgatggcggcgggagcgtgaggcgtggtgtgaggcggacgggcaagagtagcgcccctt	GTTATTTTTGTTGTG
XF1138_A47	rev-1 polh-1 polk-1	CHROMOSOME_I	106	9692433	9692539	DELINS	AAGAAATAGTAGATT	tcactatcaatggccattcaaagttctgttgcattcctgaatatatttcaattgacaaactttaataaatgctttcaaaaattgttcaacatgctttttatttaaa	TCTCTCTTGCTGAAA	ccctctc	TRUE
XF1138_C50	rev-1 polh-1 polk-1	CHROMOSOME_III	106	2682663	2682769	DELINS	CGTAGAGAGTTGAAA	tttgcgcgtcaagtccggtgtattggtgttgcggactcaatgcaacatgtttaacgcgcaaatctcacagaaaatctgaatatgggcgtcaaatttggtgtattga	TGTGTCCGGAATCAA	aat
XF1201_B24	rev-1 polh-1 rev-3 polk-1	CHROMOSOME_III	106	4915547	4915653	DELINS	CGCGAATCTCATTTA	cccgactaacttctgttaataataaaaaatatacaaaataaatgaaatcaaccgggaaacaacctctgcaacctttacgtggaagttcagatgtctatgtagagag	AAAATTGTGGAAGAG	aa
XF0117-D4	polh-1 polk-1	CHROMOSOME_V	106	2164871	2164977	DELINS	TTGACACGGCAATCT	gctttttggctgagccttaattttgaaagttttcctgttaaacgtccaaaatacgaaacacgcttcaattgcacatccggcaagttttgtcacaactatataggga	CCAATATTCTGAAAG	ct
XF1138_E49	rev-1 polh-1 polk-1	CHROMOSOME_IV	105	10416890	10416995	DEL	GCCATTAGAGCATCT	tcatctgaatctgaggcaccagcacgaagttctcgcattgccaacgcgtgtgctttctctctgttctcttcttcaagaatctcatcaatagttttatcctggaaa	TTTTATAAAATATAA
XF1201_F23	rev-1 polh-1 rev-3 polk-1	CHROMOSOME_III	105	5041043	5041148	DELINS	AAATTTTAAAGCAAA	tgattgaatcccaaaaagttataataatcatcaaaagcacatgaaattttcgaatgttgttcaaatcctccgaacagcctgcataacaaatatagcataccagag	CTAAAGTTTAAAAGG	aattttaaattttaaatttt	TRUE
XF1138_C50	rev-1 polh-1 polk-1	CHROMOSOME_I	104	2126154	2126258	DEL	AATTAGTTTTACTGC	taaacttgaattcccgcgaaaatgagacgatcagcgattttacatagaaaactagaattggacggcgagatttggttaaaattttttaaaaatctcttcgtcca	TCGACTTTAAAATAC
XF0117-D4	polh-1 polk-1	CHROMOSOME_III	104	1815244	1815348	DEL	GGTCTTATGGTCATT	tttaagatatttgagaaactcgatgcttactgtaacttcgaaagtacgcaaacaccaagtattttacgacaaaattcacactttgcctagttttaatgctaaag	CTCTGAAAATTGTGT
XF0117-D4	polh-1 polk-1	CHROMOSOME_III	104	4202096	4202200	DEL	AGTTGTTTTCTTACT	aatttttctaaccttttgaaattgtatgctacggattgtaattcatcttccctccctctctcactcgatgcatctcttttctcaatttttggtgttgctttatc	AATTTTTCTCTACTT
XF0117-D13	polh-1 polk-1	CHROMOSOME_III	104	12972288	12972392	DEL	TATTTCATCGAAAAA	actctaaaaatccacagtactccttaaaggcgcatacccgtttttatttcacaagaacttgtcgcggtgagacctttttgctcaaaaatctttttaaaaaaacg	AACCATTTGATGATT
XF1138_C50	rev-1 polh-1 polk-1	CHROMOSOME_III	104	13353284	13353388	DEL	GCTGAATCCATCAGT	cgaggtacatcatgtgtcgttcattgttcggatggatgggatcggacttcgcaagttgtcgcactttgtcaacttcttcttgacccatactaccgtactattca	CGGATTTCAAGTTCT
XF1201_A24	rev-1 polh-1 rev-3 polk-1	CHROMOSOME_IV	104	8081968	8082072	DEL	ACTAAAGCGTATATA	ctgttttaattttagaatacaagtttcctaataatttttctttcagatgatggacttaccgtacatgtcgatggcctgagcccaggaacgaaatacgatgttcg	TGTTGCTGCTCTTCA
polh-1_H-7	polh-1	CHROMOSOME_III	103	4211590	4211693	DEL	ATCCAAAGCGGGCTA	aataattaaaaacgcatgttaattttctgaaaattaaaaaatttcagtcaatggctccacttggctacatagatgacctataccgtgtccattctctacaagt	AATCGATTTATCTGC
XF1201_C25	rev-1 polh-1 rev-3 polk-1	CHROMOSOME_X	103	5075810	5075913	DEL	TTGGCGTGAAATTAG	cctaataagtatttccaaataaaaaacactgctttaaaggtggagtagcgtcagtaaggaaattgttaaaaaccactcctatggtattaaagtgaccaaataa	CCTAGTAAAACTTTT
XF1138_C50	rev-1 polh-1 polk-1	CHROMOSOME_X	103	8249675	8249778	DEL	CTGAAATTGAATCCT	tgtttctgacttttttagtaacgatgaaaattttttatatttgattagagatgtgaatgtaagaaaaatatttgctcaatgttcaatgtgttatttttccgga	AAGCATAAAATTCCA
XF1201_A24	rev-1 polh-1 rev-3 polk-1	CHROMOSOME_I	102	8908102	8908204	DEL	ACAACATCAGTTTCC	caactaccgtacgctgctttggcaatgtcaacatccggtgtgaaaaggagaactcgctgtcttcctatcaagaagtttgaataatatgagaatctgcggaca	CTCTTATCAATTTGC
XF1201_A24	rev-1 polh-1 rev-3 polk-1	CHROMOSOME_II	102	7731731	7731833	DEL	TATCATTAAAAAATC	atcatcaaaagaatcagttgttcattgtggtaaaccaccactcgaaagacaagcaagtcttgaaggaagattccgaatggaagaaagttggtcagcagttga	ATGTAAACGACGTTC
XF1138_A47	rev-1 polh-1 polk-1	CHROMOSOME_V	102	2788470	2788572	DEL	AGTCTTGAAGGATAA	cttcctttccttgaacttcaatcgttgctgttgagacagcttctccagctgcgttcttagcaacacatttccattctccagaatctcttggttcggtttgag	CAATATCCATGATCA
XF958_A44	rev-1	CHROMOSOME_V	102	14695448	14695550	DEL	ACAGCGAATGTCCCA	tccgaaacaatcagcttatgtagatgcgcacgcgtgcactcgaatagtcaacattaacaggggttaggatgaaaagaaaaagaagaaagagaagagcaactg	GTAGGAGATGAGAAG
XF1138_C50	rev-1 polh-1 polk-1	CHROMOSOME_X	102	2417836	2417938	DEL	TAGAAAAAACCCCCC	actgacctttgtaagaacatatgtgttgaaaactctttgctctatgaaatcagcagcctgtaatattccaaagtagtcgaactaataaatgcaaaatattag	AACTCGAGACTGGGA
XF1138_E49	rev-1 polh-1 polk-1	CHROMOSOME_X	102	5431526	5431628	DEL	ACTGGTCATAATGGT	actagttcttctctatttacaccaaacggcttatcgcagttggaagttatgcaaagagctaccaacccattagaaaaaattcttgaaattcaaactcattgc	ACTGGTACTAAGCTC
polh-1_H-8	polh-1	CHROMOSOME_V	102	3082077	3082179	DELINS	TCTTCGAGTTCCGGT	ctaccagctgatgctttttctatcaattgtcgatatgttgcaactaagctgtaactcaatagcaacgggtctattccacataattggaatatcgttttgcaa	ATTTCCGTTCCCAAT	t
XF1138_A47	rev-1 polh-1 polk-1	CHROMOSOME_X	102	3950729	3950831	DELINS	GTCAAAATTGTCAAA	gttggaaaaacttcaatttccacgcacctctatttgtaactatctcaatttacaacacgtatttggaatgtttagaaattcaaaagaaaatcatgaaagtcg	CATTTCTTAATATAT	atttgt
XF1012_A45	rev-3	CHROMOSOME_I	101	13311308	13311409	DEL	TTAATCTTCAACAAT	gtgcaagcgcgctccaatgatagaccaaaaattcaaactttctcgttcattgtcgccgatgcccatgtcaaacatttttcaggtctataacggggcccata	GAAGAGCTTTGTCAT
XF1201_C25	rev-1 polh-1 rev-3 polk-1	CHROMOSOME_X	101	17427691	17427792	DEL	TCAAACATTTTTCTC	gacacccgtttttccttaagcttaaacgcggcattatgtttttattatctatttcacttttcccaggcactccgttttcattaattgtcttcctcattgtg	TTCGTTTTGTGGAAC
XF1201_C25	rev-1 polh-1 rev-3 polk-1	CHROMOSOME_IV	101	4426069	4426170	DELINS	AAAAAAGCGGGAATT	tttctcataataaactgaagcttccattttgagttgtccaatttcaaaacaatttcagagctgatttctaagaaagtacatcattggattggaaatagacg	ACGCCCAGATTGCCC	aagcgggaaaaaaa	TRUE
XF0117-D13	polh-1 polk-1	CHROMOSOME_II	100	5406575	5406675	DEL	ATCAACCATTACGAA	tgaatttgtaccattgcattcctcactgtcaagaattcctcgatctcttgaaacacatgctgcaatacgtcttccgtcgacagcaatagcgccacgagtt	GCCGGTCCAACACGA
XF0117-D4	polh-1 polk-1	CHROMOSOME_IV	100	3262319	3262419	DEL	TAAAAACTTCGATTG	tacgaaaaacacaattttttaaagaaaattgaaaaaaaaaataaatatttaatttttcgaaaaattcgatcaaaaaaaaattaaaaattcgatttatttt	TAATTGAAAAAAACA
XF1012_B45	rev-3	CHROMOSOME_V	100	1408106	1408206	DEL	CGCTCAAAAAAAGGA	tgaaaaagtcaagtccagctctgactgcagaaaatcaccggctaccacaaaatcgtttgtttagataatcttcccatctcctctcaaaagcatcactatt	TAATAAAAAAATTTA
XF1138_E49	rev-1 polh-1 polk-1	CHROMOSOME_V	100	8804623	8804723	DEL	AGCTTGAATGAACAG	tttgatatatgttttcttttaccttcaacctagcgttttttttaattagattcatgattaaacaaataggattaacaaaaaaaattgttttcactctaaa	AATTTTAGAACATTT
XF1201_C25	rev-1 polh-1 rev-3 polk-1	CHROMOSOME_X	100	12730500	12730600	DELINS	GATGTATAATCTCAG	gagatttctatatcatgattctcaaaagaaaaaaaaacaactagcactaaaaatctcttgggagaaaacacagtatgaaatgtctaattgaccaatgcgt	GAGATTCAGAGGAGG	a
XF1138_C50	rev-1 polh-1 polk-1	CHROMOSOME_II	99	12042519	12042618	DEL	CCCTTTTTCTTTCAA	ttttccccattttccatcatttttttcgtttttctatgatttatcatcaaaacaaagcacgaaattcaataaaaaaaacaattttcaaccaaaaaattg	CGAAAAAACACGTCA
XF0117-D14	polh-1 polk-1	CHROMOSOME_III	99	4613956	4614055	DEL	AAAATGCTCGACAAA	tagaaaaatcaagtcaaagatcttcatataacttcctcacaggtgatctctagatttaaaaaaaaaaaagtgtaggaaactcaatctaatactagctgc	TAGGCGTGCAAAAAA
XF1201_C25	rev-1 polh-1 rev-3 polk-1	CHROMOSOME_V	99	19426176	19426275	DEL	TAAAAAATTATGACT	tcttttcagatactgactcgctaatcttcaaacaaatccaagggatggatccactgggagacatgaaaggcacacagctaggagctctaaccaacgaga	TCCCAGAAGGAAAGA
XF0117-D4	polh-1 polk-1	CHROMOSOME_X	99	9623953	9624052	DEL	AAAATTTCCAATAAT	ttactcatacaattgcaaacgtagcaagaatagtgagttacaaataactggaaatttaaaaattagaatgaaaagttttggttgggttaaaaagaaaag	TTTGAAAAATTAATA
XF0117-D14	polh-1 polk-1	CHROMOSOME_II	99	12434476	12434575	DELINS	ACTGTGGTTTTGCAC	attttttttctggaaacttcacaatttcaattttcctcggcataattgtaatgcgccaaccaaacgagaaatgtactggtcataaaaaagtactcacca	TTCACCAAAATCGCA	cattcaccaccat	TRUE
XF1012_B45	rev-3	CHROMOSOME_IV	99	16663083	16663182	DELINS	TATAAAATTTCCAGA	ctctaagccaattttaaaacacgcaaaattatttcagcttggccgaaaaaaaattaaaaaaaactaaattttcggtttcaacaccacattttataatcc	TCAAAATGCTAGAAC	aaaatgctagaacagtagtgagaaaa	TRUE
XF1138_A47	rev-1 polh-1 polk-1	CHROMOSOME_V	99	15528737	15528836	DELINS	AGATGAAAATACTGA	ctgttcaatttttatacaccaaaaatcagcttaaatattttggaaaaaacgtttttcacaaacattttaggacgttagagcacactataaaaaccggta	TTATTGAATTTTTAC	tatat
XF1201_A24	rev-1 polh-1 rev-3 polk-1	CHROMOSOME_IV	99	2554746	2554845	INV	GATACTTTTTTCCAG
XF1201_C25	rev-1 polh-1 rev-3 polk-1	CHROMOSOME_II	98	3666960	3667058	DEL	GGACTGGCCGCATCT	tcctccagtctacacgtctgaaggctgtaactacctttatagtcggagaagatgccacataggacgacagatttggtactgtgacgatctgaataggg	TACGATCGTGTTTTA
XF0117-D13	polh-1 polk-1	CHROMOSOME_III	98	11181617	11181715	DEL	AATAAATATTGTGGT	ctttcattgggcgtttattcgttaaataaaagttacattttgagccccaaagaccataatgtacttaaatcaacgaataaacgcacaatcaaaggcca	CAATATTTATTAAAA
XF1201_C25	rev-1 polh-1 rev-3 polk-1	CHROMOSOME_V	98	20772042	20772140	DEL	GGGATATAGTTGGGC	taaaactaaataactaaatagctaaaaactaactaaaaactaaatagaaaacacatttattttgtttactttgaatattttaaattctaatccagggg	TGTGTGGCAAATCTC
XF1012_B45	rev-3	CHROMOSOME_X	98	8671946	8672044	DEL	AATAGTCACAAAATT	ttttggccgtccgaagtgccctaactcggagccatttttttcaggcatttttcagatcttcttttcaggtttcaaatgaggtttgtgtgcggattttg	CTTAGTTTAGTACAC
XF1138_A47	rev-1 polh-1 polk-1	CHROMOSOME_I	98	3987928	3988026	DELINS	AGCAAGGTCCGACGC	gaggagaagctcattgtcattcttttttgactatcccccttctaaacaccatggccaatcgcaccaccgccggaggaatcggattcgctgtccgccaa	AAGGTTTGGTGAATT	cgacg
XF1138_E49	rev-1 polh-1 polk-1	CHROMOSOME_I	98	13062924	13063022	DELINS	GGCATTGGAGGAGAA	acttgaaacgggacaactctttttgtggaaatgagggtgaaaagagaaagttggcatctcacttttcagttcaaaaattattcgtttagtctatcctg	CGAGTTTTAGCTTGT	tttttt
XF1138_A47	rev-1 polh-1 polk-1	CHROMOSOME_V	98	13397749	13397847	DELINS	GGTCCCGCACATTCA	cctatacactttttctcgccttctcaaaaagtgcaagaagagggggaatgattagagattgaaaaaaaaaagaaaatacaagaagaatctcgaagaaa	TAAGTGAAAAAAGGT	gtgaaaaattt	TRUE
polh-1_H-7	polh-1	CHROMOSOME_I	97	1978029	1978126	DEL	CTCATTCCGTCTCCT	attcctgttctctgtggacaaaaatgtacagtttcaaaagcagcaccgacgtgaagacttatatcagcaccccgtcgtgccggatatgtcttgagcc	ATTTGGTTAGTGAGT
XF0117-D4	polh-1 polk-1	CHROMOSOME_I	97	14533839	14533936	DEL	CATTTTACGGACCTC	gaaagttggggaaaaatgcactggaacgttttcagagcgactttttccagttcaaactgctcctctgtcgctaaatttttttgtaggggcctattta	GAAGGCCTACTTCCA
XF1138_A47	rev-1 polh-1 polk-1	CHROMOSOME_IV	97	12266911	12267008	DEL	GTCTAGAATAAAGAA	cacatacctatataaagttttcctaaaaatacaagaacggatataactgcacatccaccgggaagtctccatacttgtttatcctgtgcaatttgct	CATCCATATCCAAAA
XF1201_C25	rev-1 polh-1 rev-3 polk-1	CHROMOSOME_III	97	6827911	6828008	DELINS	ATGGTGCCCTTTTCT	ctatctctcactttcccttcactgtcacaagcatattccatttctctaaacttttttctccggtgtgcgacggaatggtcaattgatgaccgatttg	CAGCTCGCCGCATAA	tt
XF0117-D13	polh-1 polk-1	CHROMOSOME_IV	97	7435571	7435668	DELINS	TCCGATACACTTTGA	tcccttttaacgatggccttgttcaagtttttaagttttgtaatagccaacaacagaagtgaatattgtgtgtgggagagaaaaggacggacagcgc	AAAAAATAGCTGTTG	aaaaaataaagt	TRUE
XF1201_B24	rev-1 polh-1 rev-3 polk-1	CHROMOSOME_X	97	9516818	9516915	DELINS	CCTGCTTCTCAGAAA	gttggaacttactatagggtttctgattattttaagaattttgatagcgtccaactcgattttttccagatgaatctgaaaccaaaaatacgtaagc	AAAAAGCAGAAACCA	aaacaggtaaaatatatattacctgcttctcaga	TRUE
XF1138_A47	rev-1 polh-1 polk-1	CHROMOSOME_I	96	9610239	9610335	DEL	TCGTGTTGTTGGAAG	cttccgccagcggcgactggagctggtgctgctccaccggagtgaggtactgcagcagcgacaccagacgtttgagcctgctggatttgtgctagc	CTCTGATCCATGTTC
polh-1_H-7	polh-1	CHROMOSOME_III	96	614662	614758	DEL	TTTGTAGGTTCTCGA	tagaccccgaacacgttgtgtgcctcatttcagaaaaccttagtcttaaaacaattcccagaacctagaattctgaaaaaacgaccaggaaacagc	TAAAAACATGGAATG
XF1138_E49	rev-1 polh-1 polk-1	CHROMOSOME_V	96	4110701	4110797	DEL	GATTGAAAACAAGTT	catcgcagttttccggtattgagatgacattagcatggagataataaaatgggagcatgtgttaattgtcaaaatcatggaaaaaagaaataggca	GTGGTTGCAAATTAG
polh-1_H-8	polh-1	CHROMOSOME_X	96	15865630	15865726	DEL	GACTTTTTCCTGGAT	tttgagctaattggctcagccaacacatccgcgtcattttcacagaaatcttcctcatcaagttctggctcccatttttcatcaaaatccgacgag	CTCGAATTTGATCTT
XF1138_E49	rev-1 polh-1 polk-1	CHROMOSOME_I	96	8196508	8196604	DELINS	AATGTATTTCTCAAC	ctgttttgattgatttcatctatattttttaggattctcaaatggccgtgggtttccaccactcgggggacggtcacctcagtcatcatttgactc	AAATCAGGATGTTGC	tca	TRUE
XF0117-D14	polh-1 polk-1	CHROMOSOME_X	96	8715558	8715654	DELINS	ACATCCTACATCAAA	catacatctactgagttctcttgggtttttatatggattggaataatatgtaaatgaacacataagaggtgattagcatctaatatgttaatcgga	ATTAACAATACAGGA	ttaacaatacagg	TRUE
XF1012_A45	rev-3	CHROMOSOME_III	95	5884588	5884683	DEL	TTGGGTATGTGATTA	ttgatcagatatgtagaaattggaaagaattttcaggttgccacgaatacttcagattgcgaaaatgtggagctagtcaattcacattgtccgag	AACTTGTCAAACTTG
XF0117-D4	polh-1 polk-1	CHROMOSOME_III	95	10353709	10353804	DEL	CGAGAAGTTCGATGC	cggcgtcaactttgcagagcacaagccaaaatccatttatgcgcaggttctcgaagaaattggaggctccgcgcctagagtggatgaagtgtttt	CGGCGTCAAAGAAGG
XF1138_A47	rev-1 polh-1 polk-1	CHROMOSOME_IV	95	12525781	12525876	DELINS	TTAAAATTTAATTTA	ccggattatgaagaaatttcccaaattccagtaggcaagcacgtttcctcctactgtattcttgcctgcctacaagcttgcctactgcctaggca	TCTGAATTTTTGCAA	t
XF1138_E49	rev-1 polh-1 polk-1	CHROMOSOME_X	95	15410430	15410525	DELINS	TTGTGGACGAGGCGA	taaaaccggattgatcgttcgtggtcggcattccagtggttgattggaactgaaatgtacgataaagatacaacaccaatgtcactatcacatgc	AATACTCAAGGCGCT	atat
XF1138_C50	rev-1 polh-1 polk-1	CHROMOSOME_I	94	528515	528609	DEL	GATTCCGTCATTTTT	cttaaagaatcggagtcgagatgaaacacccagccggagctgaaaaattattctgctgaaaaatcgaggtgcttgaagtaccagggcgttatac	AAAAGATCCAGGGAT
XF1138_E49	rev-1 polh-1 polk-1	CHROMOSOME_I	94	2985042	2985136	DEL	AAAATACTAAAAACA	tgttttttaatcaataataatctcagcccaaatattggcaatttttaaaaattcacctgatttcccggaaccggccattccaaccaaagccacg	TGTAATTCTCGAAGA
polh-1_H-8	polh-1	CHROMOSOME_V	94	2771914	2772008	DEL	ACCTACTCCTATTTT	ggctcggcagactatctgcgcaatgcatatcatttcacagcacttttaacagttcctctatccatattcacattttacacagttataacaaaga	CGCCAAAGCGGATGA
XF0117-D4	polh-1 polk-1	CHROMOSOME_V	94	3785774	3785868	DEL	AAATTCGCAGGCCTC	cattacaacgtgcctaccgtatgcctgcctgcctgacgcacaattgaagaattttgatgtgacctcaagtatttggtgtgctcaatttcaatct	CTTATTTTTATTGGA
XF1138_A47	rev-1 polh-1 polk-1	CHROMOSOME_V	94	8633812	8633906	DEL	ATGTTTTTTAAAAGA	aacaccacttcaatatataaattcttgaaaataagtacttacgttaaaaatgaattttccagacgaccacataaaaggcacaatattgccgcgc	AAATCGACATTGCAA
XF0117-D13	polh-1 polk-1	CHROMOSOME_X	94	13674466	13674560	DELINS	GAATTATTTAACATT	atcagccgaatatatatgttattataatgactttgatgagtaatattattcaaaagtctatacgctgtcataactttgaaaatttcccattgaa	GTGTCATTGCCAATA	t
XF1138_A47	rev-1 polh-1 polk-1	CHROMOSOME_II	93	12802411	12802504	DEL	TGAGCGATTTTTACA	gatttttaggcattttctgggggttttcaaatttgtgccaaaaaaaaaaagtttatttttattttttgggggttttaagagtttttttttttc	AATTTTTTCTTACAA
XF0117-D13	polh-1 polk-1	CHROMOSOME_IV	93	1255969	1256062	DEL	ATAATTTCAGTTAAA	tcattttctgatttatgactatgtgattcaaaaaatcaaaaacgttattcattgaatgtttcgcaacttttcttggttttgctgataaataag	TCAGGAATGTGTAGT
XF1138_E49	rev-1 polh-1 polk-1	CHROMOSOME_IV	93	4294973	4295066	DEL	TCTGCTTGGCCTTAT	tgcaatgacggcagcccaattcggactaaactcgggacttgggcttggagttggaccggcgagagctaatgctagtaagtttttgatgttaaa	TGTGCTATGTGGAAA
XF1138_A47	rev-1 polh-1 polk-1	CHROMOSOME_IV	93	14442948	14443041	DEL	CATGAATTCAACTTT	gcgaaacttactcagtttttttggtttcgcaaggcgtaacgacccacaaaatcatccgagctcaattttctaaaaaaattctggaaagtcagg	TCAAAACGTCTCGAA
XF1012_D45	rev-3	CHROMOSOME_II	92	610718	610810	DEL	ATTTGAAAATTTTAA	agtcaaagattcgaatcctcaccttgacacaccatggcccgctggggcgttcaaacttttcccagtctgttgggcacggcactgaaaatcag	ACAATTTTGTGTTGT
polh-1_H-8	polh-1	CHROMOSOME_V	92	2681967	2682059	DEL	TTCTGCAAGAATTTC	tgaagaaaatttcgaaattttcgtaaaaagtcaataaaccctgactcaacttgttgctaatcattacttctgaaatgtcatagttttgcaaa	TACTGGCATATTTAG
XF1201_A24	rev-1 polh-1 rev-3 polk-1	CHROMOSOME_X	92	8874842	8874934	DEL	ATAGATTATATGTCC	tcactacctggaaataaagtacatttcgagaataaaaaagaattacaaaaaaagaagtagaagaaacaataaaaaaaaagtaaagagtagtg	TCAGAATTGAAAAGA
XF1138_C50	rev-1 polh-1 polk-1	CHROMOSOME_I	91	946406	946497	DEL	TTTTCAGACAAATGC	ggcggtgagctaacagcgaccgccgaatggcaggagatggtctacaaggggaagcggacgtgcaattggaaggtgaagtcgccgagcggtg	GGCGGGTTCGGTTGG
XF0117-D4	polh-1 polk-1	CHROMOSOME_II	91	10794006	10794097	DEL	TATTTTTGGAATAAG	atcgccggatcagtggtgttttggtagacgagcatgatggagagaagggttccgccggttttggcagcggctgtgatactgaaagaaaaca	AATGTTTTTTGGTGG
XF958_E44	rev-1	CHROMOSOME_IV	91	11887607	11887698	DEL	TTCAACTTTTACAAG	atctgggatgttcaaaagaccgttatgctattttccaaattatatttttacaagaaagcatcaaatattataaaattatgtttgtttctac	TGTATTATCTTTGTT
XF0117-D14	polh-1 polk-1	CHROMOSOME_V	91	9260623	9260714	DEL	GTTTGAAATATTTTT	gtgtcctctgtaaagctgatattcttgaaaattgcacagcttatcatgcctcaaaagctgtgattatttggttttttggtgttatgctgag	TGCAAATTTGGTTGT
XF1201_B24	rev-1 polh-1 rev-3 polk-1	CHROMOSOME_X	91	451661	451752	DEL	CCTCTGTGCTCCAGT	tgccactgatctagttgcaacagttccccttgtttgtggctgagagtaagcttggtgcaaagctcgttgtcttctctgatactctgctgga	TCGGTCGGACCGACA
XF0117-D14	polh-1 polk-1	CHROMOSOME_V	90	3077657	3077747	DEL	ATATAATTTCAACAA	aacttggttgccggttgcggaatagttgccgaaatttcgtcaatcgaaagttgccggttgccgaaaatttctgggctcggcaacttcggc	AATTGCCGGTTGCCG
polh-1_H-7	polh-1	CHROMOSOME_X	90	8475735	8475825	DEL	CAAATGTTTCACTTA	caatcttgggacttggtgtgccctccgaatcagaattgttttctgagttggctccactcctctttctgcgctttgtgctaccaatacgat	CCCGCTCGTTTTGAA
XF1138_C50	rev-1 polh-1 polk-1	CHROMOSOME_X	90	10760308	10760398	DEL	AATAAAATAAGTGAT	gaaatcataaaaaagtatgcactttttaaaaaaaaagtcgcggaacggcccattgtttattctagacaaagattgtcaaattctccaaag	GAATTCGGCTCAGTC
XF1201_A24	rev-1 polh-1 rev-3 polk-1	CHROMOSOME_IV	90	8640080	8640170	DELINS	ATCAAAAGTTCCAAA	ttaccaggaacttctcaaaatgtgacatcatctatcttcatctgctaaataaatgaaactcttttgaaaagatggaaagccgtgtgcaag	CGAATAAGATTTCTT	ataataagatttctataatcttt	TRUE
polh-1_H-7	polh-1	CHROMOSOME_V	90	5261765	5261855	DELINS	CCATTTGCAATGCCA	tcagcaattgttagaaatccaagtggtccaagacgatagttcattgtaacgacgattacatctttcagtggaagagttccggttaacgag	TAATCGTCCATATAA	atgc
XF0117-D14	polh-1 polk-1	CHROMOSOME_V	89	4663941	4664030	DEL	GAACTTGTATGTGAA	taatacatcaatcagaaatagagaatcttgaagcactgtttgaaaaaacatccgaatgtttttcctaattgacattgaagtttccttgc	TTCTCTGTCCATTCT
XF1138_C50	rev-1 polh-1 polk-1	CHROMOSOME_X	89	10406067	10406156	DEL	TGTCAATTGATATTT	tctgttccgcatctgtcgttgttcctataaacaatgttgaaaaataaaaggctgcacaggttcattccagtgaacttactgaatgacga	TCTCGAGCTCCTTGG
XF1138_E49	rev-1 polh-1 polk-1	CHROMOSOME_I	89	8196508	8196597	DELINS	AATGTATTTCTCAAC	ctgttttgattgatttcatctatattttttaggattctcaaatggccgtgggtttccaccactcgggggacggtcacctcagtcatcat	TTGACTCAAATCAGG	tcaaaatcaggatg	TRUE
XF0117-D14	polh-1 polk-1	CHROMOSOME_II	89	7121614	7121703	DELINS	AACTTGATTCCTCTA	cattctgaaaatataaatattttataatttcactttatcatttgtaaattacttctttgacgatttcgtatcttcgttgtttgaagatg	AATTTTCTGCTGGAC	ataaaaaaaa
XF0117-D4	polh-1 polk-1	CHROMOSOME_III	88	12923632	12923720	DEL	AGGTTTCCAAAATTC	aactttttcggtgaaaaagtcgagattttccaaaattcaactttttcggtgaaaaagtcgagattttcgcacaaaaagttgaattttg	AAAACCTCAAAACTT
XF0117-D14	polh-1 polk-1	CHROMOSOME_V	88	12319845	12319933	DEL	AAGATTGCGTTGCTA	tttttgttatgtattaatttatgcaatattaaaaaagcgatgtttgcgaagagtaaaacttttatcgctgttttcatttcaggttgtc	AACATTCCTTTCGAA
polh-1_H-8	polh-1	CHROMOSOME_X	88	4320168	4320256	DEL	TATTTAGTTTAGTCT	caaactaaaactatttttttttgtttttgttgattttgtgtctatccttgtttttctcacttacccctagatcagagacctcagctca	GTTTTTTCTAGAAAA
XF1201_C25	rev-1 polh-1 rev-3 polk-1	CHROMOSOME_X	88	13051974	13052062	DEL	TGGGGATATGGGAAA	atatgactgtctcactttatgacacggcagaaaaacattgaatgtgcaaataccaaatcaacattagaaaattttagaaagtaggctc	ATGGCCTCGCCACGC
XF0117-D14	polh-1 polk-1	CHROMOSOME_I	87	10656840	10656927	DEL	CGAAATGAACATTTT	cgtctgatattctccaataaccgtgtataatccgtcattctcgtcaaattcctcaaattgtgcaaaatgatcttgatgtagttttag	AGCCATTTTAACAGC
XF1138_E49	rev-1 polh-1 polk-1	CHROMOSOME_II	87	9386991	9387078	DEL	TTAATGTTTTGCTTC	tgctccatttttttttaattttgcaccatttactaatcaccatcaaataaaaactcactcggaaatatcagtccgaacgtgatcaag	TTTCATATTACGTTC
XF1138_A47	rev-1 polh-1 polk-1	CHROMOSOME_II	87	9574108	9574195	DEL	GATTGACAGAAATTT	gctcctaaataccgtgttgtcatggagataaggaactatcctaccctttatgtttaaaatcattatcatatgcatttcatattaaaa	GTTCCTACTGGCAAT
XF1138_C50	rev-1 polh-1 polk-1	CHROMOSOME_III	87	220917	221004	DEL	TTTTGAAAATTTCTA	ttttagctgcaatgttttttttttaaatttttctattcttacccctgtttgaagttgatgctgaaatttttagaataaaaaaaaaat	TTTTGGCATTTCGAA
XF0117-D14	polh-1 polk-1	CHROMOSOME_III	87	2026676	2026763	DEL	TAAATAATTGATTTT	ttatagaaattttagatgtaagcgtaaaaaatcaatacataaatcgttgaaaattgggaaagtcacgggattttcgaaaaatgtggg	TCGATGCACCATGAG
XF1138_A47	rev-1 polh-1 polk-1	CHROMOSOME_IV	87	570273	570360	DEL	AATTCAATGTGGGTG	gcaaacggttttttccggcaaattagaaaattgccggaattgagaacttccagcaaatcggcaaatcagagaatcgccggaattaaa	CATTTTGCCGATTTG
XF0117-D4	polh-1 polk-1	CHROMOSOME_IV	87	11804595	11804682	DEL	GATTGCTCAAAATGT	ccaaatatcataattaaatttttcaaaaaaataatcccagttgtaatagtgaaaacttggtttcacacagcaaaatgtgaaagtcgg	CTAAAAAAGATTTCT
XF1201_F23	rev-1 polh-1 rev-3 polk-1	CHROMOSOME_V	87	5494267	5494354	DEL	CAGGTTTTTTTTTTG	gatttttatgaaagtttttccgatggcttgaaacccggaaattttgtctacttgaagcccgatagctgtaaagagtgaaagtccggt	AATTCTGAAGTCCCG
XF0117-D13	polh-1 polk-1	CHROMOSOME_II	87	1422288	1422375	DELINS	GGCGGAATGACGTGG	caaacacggcttcttgcaaccgatgacgtagctcggacattgaagaatccacgatttcttggagaagctcatcgagcactacggtgt	CGATCTGGAACAAAC	agacg
XF1201_A24	rev-1 polh-1 rev-3 polk-1	CHROMOSOME_II	87	12474668	12474755	DELINS	GTTATTGCATCAAGT	gtacgcggtggatttggggtggattatataaaagcagtgaaatgggtaactaagataggcgaaaaccggcaaaaaaaacccagaaaa	TTTCAGGCTTCACTG	tt
XF1201_F23	rev-1 polh-1 rev-3 polk-1	CHROMOSOME_II	86	7802084	7802170	DEL	AGATAAAAATCTCGA	aaagccgcgctctgattggtactgaatatcttgccccgattccactcaaaacccgacacaacacatttatctaattctatttgaag	ACTCTTCTGGCGTCG
XF0117-D13	polh-1 polk-1	CHROMOSOME_II	86	15066492	15066578	DEL	TCGTATTTTCGCTCC	aaaaaccggactgcctgaaagaaaattgattttgaagatttttataaatgaaaaaaaaaacatcatttcacaaatttttggaaggt	TTTTTTGTTTTTCGA
XF0117-D4	polh-1 polk-1	CHROMOSOME_III	86	3300288	3300374	DEL	TGAATTTTTTGCGAA	aaattttggtttttagggtttcttcggaaagctatgcccgaattttcattttgaacccatttttcgcaggtttttgatgttttttg	ACGATTTTAAGTGTT
XF0117-D4	polh-1 polk-1	CHROMOSOME_X	86	7424333	7424419	DEL	TGAGTAAATTTAGCA	ttacttggaatgtacgcaattcggatttccttgtgacgtgcacttaactataaagttatcttaaacctttctgacttttgacaacg	TTGTTGCTCAATCGC
XF1138_A47	rev-1 polh-1 polk-1	CHROMOSOME_I	86	11097280	11097366	DELINS	GCACTAAAAAACGTC	gccttttccgcatcaccatcaacaacgacaacaaaaaaaaaaaaaaaaaaaggctgtaatgcttctctctactgcttttgacgggt	AAAAAAGTATAGGAA	aaaagtataggaagaggcgga	TRUE
XF1138_E49	rev-1 polh-1 polk-1	CHROMOSOME_V	86	6751213	6751299	DELINS	AAAATCTTTGTAAAA	acaacttagagttctgctacaggctcgggcccttcgaaaaaaaaagaaaaaaaaatacatatcagaccaaagtttcacagggtaga	TTATGTCTTTTGCAA	cactgtaaaatctttgtaaacttt	TRUE
polk-1_K-1	polk-1	CHROMOSOME_II	86	4290031	4290117	TD	ATGAAAATTTCCGGA
XF0117-D13	polh-1 polk-1	CHROMOSOME_III	85	12477916	12478001	DEL	AATCCTCACACCTTT	tttcatattccctcatatttttgtaacccaattctcactttgaagggagatacaggcgggagatacagttcgttgaagggttggc	TGCCAACACATCGCC
polh-1_H-8	polh-1	CHROMOSOME_X	85	14219240	14219325	DEL	TGAATTCATTTCATA	aaactttattgaaaagttaaagtgaaccagcttggaatgttaaagtttaaattttctttttgggtagtcagtcgatagtaatctg	AAAAATATTTGTATA
polh-1_H-8	polh-1	CHROMOSOME_II	85	14224670	14224755	DELINS	TTGATTATCTCGCGT	tttaaacttcattaaggtattttaaagtcgatggacggcgagttttggctcaaataaattgaaaatccatcgccgtccatcgatt	TTTAAATACCTTAAC	aataccttaaccaag	TRUE
XF1138_C50	rev-1 polh-1 polk-1	CHROMOSOME_I	84	10669587	10669671	DEL	AACCGGTTTCCCTGT	ttatgttcgttcgaaatagttattcttgacaagtaacctactttgcttgttttcttgagaaaaatgaaatgattgatggaacaa	TTTTTTGTTTTGTAA
XF1201_C25	rev-1 polh-1 rev-3 polk-1	CHROMOSOME_II	84	11623976	11624060	DEL	GATTTTTCCTGTGCT	tgtgtcactggatctggctcgtctgacggtgctggaatagatgactcaacgctatcctcatcaccttgtacttgttcttcatga	TGTTCGGCCGCAACA
XF0117-D4	polh-1 polk-1	CHROMOSOME_III	84	9230770	9230854	DEL	TTCACAATTTTCCAC	gattttttttgtttgatagtaggcgttttccggaacaaaatttgaagattttgtattaaaaatcatgaataatcgtagcaaatt	GCGAAGTTCCTGTGA
XF1138_A47	rev-1 polh-1 polk-1	CHROMOSOME_IV	84	3707957	3708041	DEL	TTTAAAAAATTTTTT	tatttggttttaaattttttaaatcggaaattgtatgaaacgacgacgattattcgatttgtcgttgattattaaagttttgaa	ATATTTGATTTTATG
XF1138_A47	rev-1 polh-1 polk-1	CHROMOSOME_V	84	16725573	16725657	DEL	AAGAATCGAATTTCC	cgccaatggttttttttttgataaatctaaatttgaatgtacaggcaaaaactttttggaaataataattttaatttctggcca	GATTTTTTGAAACCC
XF0117-D13	polh-1 polk-1	CHROMOSOME_X	84	5445279	5445363	DEL	TTTCTACGTATATTT	caaattttgaagcaagttctagaaaaaccaagtttattgtaaatttacttcgtgtaaaacatataagtttagcaggtggttgtg	TGCGAGGCTGATGAG
XF0117-D13	polh-1 polk-1	CHROMOSOME_II	84	1213447	1213531	DELINS	GATTCATATGTTTTT	agggaaaaaataatgagaaattcgaatttttcgttgaattttacctcggaacttgagattttcaagttacggggtactctgtag	CTTTGCAAATACACA	t
XF0117-D14	polh-1 polk-1	CHROMOSOME_II	83	1029611	1029694	DEL	CTGGTGGTGAGTCAA	gcccctatcgcttcgagacccatattttcagaattttatcttttaggcccattttctaaaagtactctagctttaggacattt	GAGACTAAAGCCTTT
XF1138_A47	rev-1 polh-1 polk-1	CHROMOSOME_III	83	5762079	5762162	DEL	ACCGGGAATCGAACC	cgggccgccgcgtggcaggcgagcattctaccactgaaccaccgatgcctgatttttcatagttttcgatcaaaagagaacgg	CGGAGAAGTGGGACA
XF1201_C25	rev-1 polh-1 rev-3 polk-1	CHROMOSOME_II	83	14017829	14017912	DELINS	TTGATAAGAAATAAA	ccttaaaattcaaaattcgaatcatttattgaggaaaagcaccagaaatcgatggaacaacaacgcaaaaagtatggaaatgg	GGAACCCGTGAAATG	aa
XF1201_A24	rev-1 polh-1 rev-3 polk-1	CHROMOSOME_I	82	764083	764165	DEL	TTCGCCGGCCTAAAC	acatttttggtggcctagaaacactaacttttggtagcctaaaaattttctgtgacctggaaacattgttggtggcctgaaa	ACATTTTTGGAGGCT
XF1138_C50	rev-1 polh-1 polk-1	CHROMOSOME_II	82	12090064	12090146	DEL	TTCTCTTACTTTGCT	tttctaggcagacgagaaagagttacggggaaattggaattttgcaatgcaacaacattacacatatgtacacgtggtacca	GAGTCTTATTTCGGT
XF1138_E49	rev-1 polh-1 polk-1	CHROMOSOME_X	82	11547133	11547215	DEL	CGGTTTCCGAGAAAG	tgaactttgttgtcgtgcaattgcaatatcttattgagacttttttacaatgagttaatttcttattttggtacttgtgtat	TACATACTTTCATTT
XF1138_E49	rev-1 polh-1 polk-1	CHROMOSOME_II	82	15230156	15230238	DELINS	GCGATACGATATTTA	ctcacaaaaaaaacaattttcctctggaatttctagtttttcaattaaattcaagcatttcattggaaattaatgattatta	ATCGAATTTTTTTCT	tt
XF0117-D13	polh-1 polk-1	CHROMOSOME_III	82	2606583	2606665	DELINS	TATCAGTCACTATTA	cctgatatatcattacattgacgaaaaagattggagtgttgaatctgatttgataggcgaagttggcagtttggaggcggtg	TCTTGAAAATTTTAA	tt
XF1138_C50	rev-1 polh-1 polk-1	CHROMOSOME_IV	81	8523733	8523814	DEL	CATTTTTATTTTCGG	tgtatttatttcccgtttcaaattcaattagtaatccaaaaacaatacgaaaacttgctacaacactgtcaacaacttgca	TGATTTGCAAAAGGA
XF1138_E49	rev-1 polh-1 polk-1	CHROMOSOME_IV	81	9405961	9406042	DEL	TATTTTCAATTATAG	atcactagtttttagtcacaaaagctcattttttaagcagaaattcataaaaattgcgaacttttgtaacaaaaagaccca	ATAATTCAATTACTT
polh-1_H-7	polh-1	CHROMOSOME_IV	81	12215760	12215841	DEL	ACCTACTCAATTTTG	cagttctacagtactcacctcctcaagtcatccagcctggctctctctgcttcgatatattggtcgatgattgttgttaca	TCCTTCTCTGCTCCC
polh-1_H-8	polh-1	CHROMOSOME_IV	81	16584315	16584396	DEL	TTTCAAAAATATGAA	aattttatataatgtcactgaaacagtaatttttgtaatttcgaatcttttacttttcaacttaaaaataaattcaaaatt	AATTAAATTATAACC
XF1201_B24	rev-1 polh-1 rev-3 polk-1	CHROMOSOME_II	81	11467589	11467670	DELINS	AACTCACCATTTTTT	atacgaacaccgtccatttgattcgaacaccgaccagtgaaagattcggaaataaattctaaattctaaactctaagaaaa	TTCTTTTTTTTTTAT	ctat
XF1138_C50	rev-1 polh-1 polk-1	CHROMOSOME_X	81	4220218	4220299	DELINS	TTATACAAGTGAACA	caccaccacgcacaaaaacagacagggggaagaggcagttatggacgttttcaattcgacatagttgccaaaaaaaaaact	TTTTTTTTGTCCAAA	a
XF1201_C25	rev-1 polh-1 rev-3 polk-1	CHROMOSOME_II	80	9891842	9891922	DEL	GGATGATTATAGTTG	ctaggtcagggccgttccatcaactatcttctttttccatccacctcaaatgaaatagataaaatcagccgcagctagca	CCGCCACTAGCCTGC
XF958_B44	rev-1	CHROMOSOME_III	80	1418981	1419061	DEL	TTCGCACAAAAATCA	ctggttttcactatttttacgctatttttttggttttttcttaattttcaggcacaaatatcgaatttaagaaggattag	CTCATAAAAATCAAG
XF1138_C50	rev-1 polh-1 polk-1	CHROMOSOME_III	80	2243166	2243246	DEL	AGGATGTTCAAAAAC	gcttattggtacaaccctgagctccttttttgggtaaattagaagctcagcaaagaaaaaaaagaagtttttaagagttg	GCATATGTTGGGCTA
XF1012_A45	rev-3	CHROMOSOME_III	80	3663971	3664051	DEL	TCGAGCCATAAGCCA	taagatttgcgtactaaattaataataatccagtgaaaagttgaaaatttttaattttttcatgaaaactaaaaacctct	TGTTCCTTCTTCATT
XF0117-D14	polh-1 polk-1	CHROMOSOME_III	80	4209636	4209716	DEL	GAGCACACAACTTGT	gctcaaatatgtcaacaattttcatgtgatgtgattactcttcaaattggtaattaccattttcggtgagtcatttcctc	GTAATTGTAAAAAAT
XF0117-D14	polh-1 polk-1	CHROMOSOME_X	80	5184593	5184673	DEL	AAAAACAATGATAAG	agttactcttgtatgtagtattgcttgttttttaccttaaaaaaagttaaacttatataatttttttattaacatgactt	AGATGTAAAACTTTA
XF1138_E49	rev-1 polh-1 polk-1	CHROMOSOME_II	79	10601913	10601992	DEL	CCCTTCTAAAAAATT	tgatgcttttcgaagaaattagaatttttggtaaaattttcgaaaatgtcaaagggttccatagcggttggacggtcta	TTTTTTAAAAAATTG
XF1138_C50	rev-1 polh-1 polk-1	CHROMOSOME_IV	79	1978091	1978170	DEL	AATGGATGTAATTAT	ccagttttttttctttttttctggtcgagcgcaaattaaaaaaaaaaattttttttaatgcgtgtacattttcccggag	CTCACTCACTCAAAA
XF1138_C50	rev-1 polh-1 polk-1	CHROMOSOME_V	79	19221247	19221326	DEL	AACGCGTGGTCAAAA	cttcaagtccttgcaactttgctcagaatcgttgcaaggcctcaaaaattgatgtgagtgcctgaaacgggtttgtcag	CTGTATTTATGAAAT
XF1138_E49	rev-1 polh-1 polk-1	CHROMOSOME_X	79	3861662	3861741	DEL	ATGTTTAAAATAGTT	taccttctaaatcttgtagaggtttaaactagatttctgtaattgtttaaaaaattcaaaacgtttctcaaacttgaca	CTTTTAAAAAAATTT
XF0117-D4	polh-1 polk-1	CHROMOSOME_II	79	5433885	5433964	DELINS	AGCTAACAATTATAA	cattatgataagaaaataaagaagtttgtcaaaaaaaagtgttttctaactggatttaggagtaattgaactatttatt	TGGGGAAATTGCGTA	aaaa
XF1201_B24	rev-1 polh-1 rev-3 polk-1	CHROMOSOME_III	79	7793199	7793278	DELINS	TTCATCGTGCACGAA	cccgcggagcacacgatatgggctagagaagaagaattcaaagaattttaagatgatgatgatgacgatgtcttgaggg	ACCTACAGTACTTCT	gt
XF1138_C50	rev-1 polh-1 polk-1	CHROMOSOME_IV	79	13664854	13664933	DELINS	CCTAGCTGAGTGAAA	cagtaaattttttcgagagcagggctatacaagacaagagccgaattttgaaatgtactgccatttttggggtttttat	AAAAAACTTAAAATT	aaataaaataaaaataaaaaatttacta	TRUE
XF1138_A47	rev-1 polh-1 polk-1	CHROMOSOME_I	78	7564718	7564796	DEL	CAGAAATGCAAAGTT	ttctgaaatatctgtcactttttagaaagatcactttcgaactgtacatgctgatcgacttgcagaactgaataaaag	AGCTCCGAGTGCTCT
XF1138_E49	rev-1 polh-1 polk-1	CHROMOSOME_I	78	14510458	14510536	DEL	AGGCGATCAGAAGAT	ccggctttttttcttcaattggtggatctgtaggagctgctggagttgttggacgggtgcttcttcgttttggtggag	CCATTTTTGGAAAAT
XF1138_A47	rev-1 polh-1 polk-1	CHROMOSOME_III	78	126665	126743	DEL	CAACTCACATTCCGC	aagactccctttgcgagacaaaacttggacccgcatgcaacaagtcattcagattttcccagtctaatgaatttcgag	ACTTTACAGGGTGCG
XF0117-D14	polh-1 polk-1	CHROMOSOME_IV	78	4525666	4525744	DEL	GGCTAGTACAATAGA	acgcgcttttcctaattttgttttcaaattcatattgaaatttggtaaaactgacctaccgacatgcctacctattcc	ATCTTTAGCCGACTT
XF0117-D13	polh-1 polk-1	CHROMOSOME_IV	78	8776279	8776357	DEL	TAAAGGAAGATTTGA	ttgaaccaattatgattttaaatataaatataatcttaattttggttttttttttcaaaaatgggacatcacttgcgg	TCGAAGTTCTCACAC
XF0117-D13	polh-1 polk-1	CHROMOSOME_V	78	8377364	8377442	DEL	CACGTGGAAAGAAGG	ttagtgaatatgttttcttttgtcactagccctcctagcggaattccagaagcacggcaaactgtaagtttcaggcac	TTTTTCAAGTTCATA
XF0117-D13	polh-1 polk-1	CHROMOSOME_V	78	13821187	13821265	DEL	TTCTATCTTAAAAAT	gagaagaaaacgaaaaatctcgctgaataaccacactttcaacccatacattttaattttaatactttcagacttgtc	ACTGGATCACGAGAT
XF1138_C50	rev-1 polh-1 polk-1	CHROMOSOME_III	78	7226305	7226383	DELINS	CGGTCTCGACACGAC	aaactttgttaaagacaaaaaggtgtgcgcctttaaagagtactgtaatttgaaatgttcgtttttgcagaattttta	TCGCTTTTTTGAAGT	g
XF1138_A47	rev-1 polh-1 polk-1	CHROMOSOME_V	78	19546470	19546548	DELINS	ATTTCACGCCGAAAA	ttgtcttaaaaatttgaatttctcaataaaaattgactgaaaatttgaatttcccattaaaaatttaccgaaaattcg	TTTTTTTTTAATTTC	aatgttt
XF1138_E49	rev-1 polh-1 polk-1	CHROMOSOME_I	77	7172588	7172665	DEL	GAAATGAAACATATA	agcatatatatcacagcagaaattaaagttaaacaataggaaacatgaaatgggaaaacagaaagatacaccgacag	ATCATCAGTAATAAA
XF1201_F23	rev-1 polh-1 rev-3 polk-1	CHROMOSOME_V	77	465466	465543	DEL	AGAATACCCGAGAAA	agtcggcaattgcaaacatgtggggaagagaccaaagaatcaatgtactttcttttgaatgcgtctgtgttttgatg	AGTTGAATGACGGAG
XF1138_E49	rev-1 polh-1 polk-1	CHROMOSOME_X	77	6623952	6624029	DEL	TTGGTGGGGAGTGGT	aagtttttattataatgagcggctaataatagttttcaaattttagattacactttctactgttggatatggtgaca	AAACTCCTGAAACTT
XF0117-D4	polh-1 polk-1	CHROMOSOME_IV	77	14538643	14538720	DELINS	AGAAAAATAAAAACT	aatcgattttttcaacatgacagaacattaaaaacaaatacttgttgtggtctaacttatcatttaccgaaaatcgt	ATGAGCCAACTACAC	gaaaactaaaacaaaaaac	TRUE
XF0117-D13	polh-1 polk-1	CHROMOSOME_II	76	8022796	8022872	DEL	TAGCCACTTGTTTGG	tgcagaatacgaaattagagttttgaacgacaagtgataaatgatggggaaaagggagggtgatgtggaagatctt	TTCAGTTTCTTGAAG
XF1138_C50	rev-1 polh-1 polk-1	CHROMOSOME_V	76	6252993	6253069	DELINS	TAATACAATTTCTAA	tttcagactatgttttgtctgtcgcacacaatcagtgccacagcttgtagtttgaacaaggaagtaaatttcgtgt	AAGCATGTAGACAGG	a
XF0117-D13	polh-1 polk-1	CHROMOSOME_X	76	15718277	15718353	DELINS	TTTTACACAATTAGT	tcaaaatgatattgactgtttttgtcaaaaggtctactgggcatgtgagaaaactagcaccggtaagctaattttc	ATAACTAATGTGGCC	a
polh-1_H-7	polh-1	CHROMOSOME_III	75	13517751	13517826	DEL	AATTTCACATTTACC	ctaattttcaattagttttttttttatttttcgaattattgtattttattacgcgttttattttaattggggagt	TTTCTAAAAATGCGA
XF1138_E49	rev-1 polh-1 polk-1	CHROMOSOME_IV	75	11731050	11731125	DEL	CCTTTTTTGGTATTT	ctgctttcttaaattttatttagttttattcataatgtattcacctaattctcctaaaacattagcggcgcaaaa	CAAAGTGTTTATGCA
XF1138_C50	rev-1 polh-1 polk-1	CHROMOSOME_V	75	6252984	6253059	DEL	TTATAATAATAATAC	aatttctaatttcagactatgttttgtctgtcgcacacaatcagtgccacagcttgtagtttgaacaaggaagta	AATTTCGTGTAAGCA
XF0117-D14	polh-1 polk-1	CHROMOSOME_X	75	7901950	7902025	DELINS	GGGCCAAGAGTTTTG	cttttaactccgcgttttcgttatttttttcagctgcattctgctattgtgcgtctgttccccgttgaaaaactg	ATAACGATATGTGCG	a
XF1201_B24	rev-1 polh-1 rev-3 polk-1	CHROMOSOME_X	75	14226201	14226276	DELINS	CATGGAAATCTCGAA	tgctcacaagaagagccaagagtaaatttattcgctgctcgtggagccagatggaagcgattgagagccttggcg	TCTCCTGCATTTTCA	gaaa
XF1138_A47	rev-1 polh-1 polk-1	CHROMOSOME_II	74	11927303	11927377	DEL	AATAAAAATATGAGG	tcaaagtgttggcaatgtaccttaaaaggatttttacttaaaaggattttttaaattgcccgaatagtaaaaac	TTCGAATTTGACATC
XF1138_A47	rev-1 polh-1 polk-1	CHROMOSOME_V	74	4215847	4215921	DELINS	GATAAATTGGCAAAT	cggcaaattgccggaattgaaaatttccgacaaattgcccaattgtcgaagtcgccggaaaaccggcaacgggc	TTTTTTTTTGGAAAT	ttatcaat	TRUE
XF0117-D14	polh-1 polk-1	CHROMOSOME_V	74	8195460	8195534	DELINS	TTTGAAAGTTGTAGT	ttttacagatctaattttgaaagaaactggttgaagaaaactattggattatgtcaatcgatatccttcttaat	TGGAACATTCGAATT	ggaaagttgtag	TRUE
XF1201_A24	rev-1 polh-1 rev-3 polk-1	CHROMOSOME_V	74	15018060	15018134	DELINS	AACGAAAAACCAAAA	gcttccgaatttttcgaagttttgtcggctctttgatttgtcacaaagactttgtttggaaattgaaaagtgag	TTCTTTGTAGACTAA	ctctctctcttc
XF0117-D4	polh-1 polk-1	CHROMOSOME_I	73	4899289	4899362	DEL	TGGCTGAAGTTTCTT	attcaaactttgcaacttctcgtgtttctatgaatagtaattttctttcaaaattaatggccctaactagaaa	ATTCGAAATCTAACG
XF1201_A24	rev-1 polh-1 rev-3 polk-1	CHROMOSOME_IV	73	12391819	12391892	DEL	GTATTTTTTAACATT	atccaacaaaaaaatattttttgactcatttaggttatattacacttttttgctttttcaaagcctaaagtaa	CTCAACGTTTCAGAT
XF1012_B45	rev-3	CHROMOSOME_V	73	8161649	8161722	DEL	AACCAGAAACTTTGA	agaaaatttaatccaaactctgatcattggtgacaagaaaacagtagaattttctaggcaggaagtagtttgc	AGAATAATTTTCAAT
XF1201_F23	rev-1 polh-1 rev-3 polk-1	CHROMOSOME_V	73	8597383	8597456	DEL	AAATTGTCTTGTTTG	tcaaacgtgtgttcttttcatgtacttaattgtttaattttccgatttgttttcaaattgtctttaataaagt	TTGTATGTACTTAGT
XF0117-D14	polh-1 polk-1	CHROMOSOME_I	73	10045455	10045528	DELINS	AAATAAAACCAAAAT	cgttaacgttacagtacttcaaagtcttatacgctctcagcgtagctggtctcgaagcgattacctccgaaat	TATTTTTACTCTGAG	a
XF1201_A24	rev-1 polh-1 rev-3 polk-1	CHROMOSOME_IV	72	11811491	11811563	DEL	TGCACTTATTTTCAC	ttttattcctcaaaaatgccagtagcacttttaacagcaggtaaatcgacatatgaacttttgagttttagt	TTCATTAGTGGTATC
XF1201_A24	rev-1 polh-1 rev-3 polk-1	CHROMOSOME_X	72	3381272	3381344	DEL	AAGAATTCAATCCCA	tacacacatgtccgtggactattcagaaaaaggttggcagtgaacattttggggggtttcctgctggtcagg	GGAGCAGCAATTTCC
XF0117-D13	polh-1 polk-1	CHROMOSOME_V	72	8004605	8004677	DELINS	AAGCATTTCTCAGGA	atcttcttttttgcatgtctcaggaaagtcaccaaaattctttactaatctgcaagttttttatttgaattt	TTCTGAAGTTTTTTT	g
XF1138_C50	rev-1 polh-1 polk-1	CHROMOSOME_V	72	13720411	13720483	DELINS	TCAAATAATAATTAG	cttcaccgaggatctgatcctgagtttgacaagaaatttaatagaaaatggcatgcccacgagtctgccgat	TGGGTATTTCTTTAT	attggtatttcttttttctga	TRUE
XF1201_F23	rev-1 polh-1 rev-3 polk-1	CHROMOSOME_I	71	3181065	3181136	DEL	GGAAACTCAGAAATC	acaaaaagtgctctgagaagagcccgaacgaacggagtcggctgttgatctcgtcgaattgtacggaatag	TCGAATACAATAGGT
XF1138_E49	rev-1 polh-1 polk-1	CHROMOSOME_II	71	4551324	4551395	DEL	TCACTTTGGACGCCG	agacaactgctaacttcgatgataagatcgaggagttattcgaggaatcatcggttccatttgagcaggca	AGAATGATCATTGAG
XF0117-D14	polh-1 polk-1	CHROMOSOME_I	71	3319427	3319498	DELINS	AACCCATTCAAATTT	gtttgcaaggggatttaaaaataattcgaatttttgccttaaaattgcaaaaataaacattaaaaatttag	AAAAATTCTAAAAAT	t
XF1201_B24	rev-1 polh-1 rev-3 polk-1	CHROMOSOME_IV	70	13746916	13746986	DEL	TTTTTGAATTCAAGT	cagttggaacgggagaagaaaaaaagtaggtgaaacagacataaaacgcaagcgacggagaatatgttgg	CAGTGGTAAACTTTG
XF0117-D4	polh-1 polk-1	CHROMOSOME_V	70	9357883	9357953	DEL	AATCCATCAAACTTT	tcctcaatatatcgacacgattcgtcgtaggtttgtgcacctgaaaatatatgggcagagtgtgaaaaag	TTCAATTAAATCTTA
XF0117-D4	polh-1 polk-1	CHROMOSOME_IV	70	1373123	1373193	DELINS	CCCTTCCATTTTTTG	cgaccgaataaatatgtgtcaagctgttttgattgtgcaattttcgtagtcgccgtcttcaaattagcct	CAAGCTTCTTCTTCT	aagcttcttcttcttcttcaag	TRUE
XF0117-D13	polh-1 polk-1	CHROMOSOME_V	70	1345019	1345089	DELINS	AATATTACCCAGAAT	tcggtacctcacctttaaagcatttcttcaatcctaaacttttgaaaaatgccaggctctacaaaaattg	GTGTCACACCAAATT	accca	TRUE
XF1201_F23	rev-1 polh-1 rev-3 polk-1	CHROMOSOME_X	70	13539265	13539335	DELINS	GCTTCTCCCAACTAT	tttaataaccaattaattgatttcaacatatcaaatcaagccaagtctaagttgaaacaattttttaaaa	CATTTATTATGTACG	gtagtttgctt	TRUE
XF1138_C50	rev-1 polh-1 polk-1	CHROMOSOME_IV	69	492463	492532	DEL	ACTCCGGAAACCGGA	aataaaggaattttccaaaaagaataaagtcatataatataaaatttgagtgcacctatttccggtttg	AACTCACTATATTCA
XF1012_D45	rev-3	CHROMOSOME_IV	69	1050398	1050467	DELINS	TTGAATCGATAAGCA	cgcccagtaattatttgaaaatggaacgttcattggtggcaacatcataatattttgcccggagaccag	AGGGTTTGCACAGTA	gggtttgc	TRUE
XF1138_A47	rev-1 polh-1 polk-1	CHROMOSOME_X	69	9363260	9363329	DELINS	GGAGCATCTCAGAAT	cattagtctaataatggtagaagtggtgagattagaccgtcgcaacaatttgattatgagtagggtctt	ATCATTTTATCAGGA	gtatgtga
XF0117-D14	polh-1 polk-1	CHROMOSOME_V	68	4194875	4194943	DEL	AAAAACCAGAATTCT	ttttcttggcgttgtcgtggaataacaaaatgaacaaagaatgacatacaccggaagcatgcttagta	CCTGCTGCCCCCCGG
XF1201_A24	rev-1 polh-1 rev-3 polk-1	CHROMOSOME_V	68	9872937	9873005	DEL	AAAGATTGAAATAAA	tgacaaatactattgaaatttaaaaaattgaatcgtgcgatttttcgaaatgatagccactaaatcgc	TGAAGCGAATGTAGT
XF0117-D4	polh-1 polk-1	CHROMOSOME_V	68	16022349	16022417	DEL	AATAAATTCAAATTC	cttgttttaggtgataattcagggaattgttatggtgttttttggtgtttggtatgtttccggttatt	CGTTTTTGCCTGGCA
XF1138_C50	rev-1 polh-1 polk-1	CHROMOSOME_II	67	6312561	6312628	DEL	AAATTGGGCTGTGAG	ccgggaggaagaagaagaaaacggcggaaggaagtccgaaacgagtgtacccattacgttttatacc	CTACACGGCGCCTAG
XF1138_E49	rev-1 polh-1 polk-1	CHROMOSOME_II	67	14058123	14058190	DEL	CTCTACAATACAGTA	cccctacggtaccattacagtacccctatagtttctctacaatactgctacagtactctgaccgtat	CCCCCTACCAACCCT
XF1201_A24	rev-1 polh-1 rev-3 polk-1	CHROMOSOME_III	67	13378898	13378965	DEL	GTCAATTTTATGAAA	aatagtgtcctaaaacatgcaaaacttttcttttcagttaccgcaccagggtttactgtagattttc	AAGTTTTTCGTTTAA
XF0117-D13	polh-1 polk-1	CHROMOSOME_V	67	12755042	12755109	DEL	AAGATGAATAGGAAC	gcaattccacccgatttccttcctttcatcgtcgcggatatatttttcatacaaatggaaaagagca	GAAAAATAAAAGAAA
XF1138_E49	rev-1 polh-1 polk-1	CHROMOSOME_X	67	11240933	11241000	DELINS	ATGATGTCATTTTTG	ggaacaagatctaattgcagacgctgtcatccaagtgccattcattggaaaaagagaacagcagaac	AAAAATGGAACGTCA	ca
XF1138_C50	rev-1 polh-1 polk-1	CHROMOSOME_IV	66	2462358	2462424	DEL	GATCTTAAAACCTTG	ctatctctgcagaaaatgaagctatcaaaactttttcaactaacaagatattcgaaattttcagct	CTAAAAGTTTTTAAG
XF1138_C50	rev-1 polh-1 polk-1	CHROMOSOME_IV	66	3562667	3562733	DEL	TCTAATCCGGCCCCG	cccataaactggcaatttttgtctgctttttttcttcattttcagaggaaaagaatctttcaggaa	TAAGTCAAGTTCCAT
XF1138_E49	rev-1 polh-1 polk-1	CHROMOSOME_V	66	162478	162544	DEL	AATTTTTTCTTTATG	tcttacttgaaaatgctgtcaactttgataatccaaaaaaaaattgaagaaaaactgaaacaaagc	TGAAAGTTAGCTGAT
XF958_E44	rev-1	CHROMOSOME_V	66	8815331	8815397	DEL	TGTTTGTATCTTCAT	caatttgaacgcgttgtaaagcccactccaaaagtatcagcaaattaccaattccttccgctgtga	CATTTTTCAGTGCAG
XF958_E44	rev-1	CHROMOSOME_V	66	8857425	8857491	DEL	TGTTTGTATCTTCAT	caatttgaacgcgttgtaaagcccactccaaaagtatcagcaaattaccaattccttccgctgtga	CATTTTTCAGTGCAG
XF0117-D4	polh-1 polk-1	CHROMOSOME_X	66	2865442	2865508	DEL	TACGAACAAGCACCA	ccaccacagccaatttacagaaacatctgaaaatcttgctcaaccttgacaatgtttgatattctt	CATTTTAATCTGTAT
XF1138_E49	rev-1 polh-1 polk-1	CHROMOSOME_X	66	12070889	12070955	DEL	AATTTAAGATGATGC	aatttgaggccgttccaatacacctctgtcgtctgaatgtgcgggactatcactatctttttcagg	AGTATTCATGTTTGT
XF1138_A47	rev-1 polh-1 polk-1	CHROMOSOME_V	66	9427007	9427073	DELINS	GGCCGCCGAGGTTTG	cttcctgaaattggaaaacgaatttttaattttattagtaaaacttcagtactgtgataagctcag	CTCTAGCCAATTTCT	gccgccgaggt	TRUE
XF1201_B24	rev-1 polh-1 rev-3 polk-1	CHROMOSOME_X	66	17224323	17224389	DELINS	CGCTATCGCCAGTAA	gttttgatatcttaaaattccccaaaaacattatcgattttttctgtgtgaatgaactctgaatgg	CTTCTTCTCTATTAA	ttcttctctattaa	TRUE
XF0117-D14	polh-1 polk-1	CHROMOSOME_I	65	5796212	5796277	DEL	GGAATATGTTCGCTG	gctttatatcacgatgaatgattttatgagagtgaagatactgtacagcccgcaacaagctattc	GTATATTGTCGAACC
XF1138_E49	rev-1 polh-1 polk-1	CHROMOSOME_IV	65	6990853	6990918	DEL	AAAAAAGCTACAGTG	ctttaagttttttgaaactcagcaaatttgataacttttgaaatctaaaacgtttgaaatgtttt	TAAATTAAAATTCCT
XF0117-D4	polh-1 polk-1	CHROMOSOME_V	65	16965748	16965813	DEL	AACGAGAAAAATCAA	gaaaaaacgagaaaaaccaagagaaatcaatttgaattcccctccaaaatgcgagaaatgatgag	GTTTCGTCACGGATT
XF1201_F23	rev-1 polh-1 rev-3 polk-1	CHROMOSOME_IV	64	14194435	14194499	DEL	AATATTCAAGAGTCG	tttaataaatttctggaggagagcattgctcttcatcgagcgagaattggaattattgaattga	TTCGGACAATACGAG
XF1138_C50	rev-1 polh-1 polk-1	CHROMOSOME_V	64	14676290	14676354	DEL	CCACCCAAGTAGAAA	ccgaacgttcgttttttttccttttttgcttgcagtttttgggggagagagtgagttttttggg	ATGATGTGTGGAGAT
XF0117-D4	polh-1 polk-1	CHROMOSOME_I	63	761636	761699	DEL	TATTTCACAATGGAA	gcggcggcgaacacgatgaaggctacaatgagaatgccaataattatgaatatcactactttg	GTCCATGGCGTCGAT
XF1138_C50	rev-1 polh-1 polk-1	CHROMOSOME_V	63	5988706	5988769	DEL	CTTTGTGATCAGTGA	gtccacaattccgagggaaaccactcttgctggtgatggctcagcaaacggtttagcttccgt	GTTCTGCAAGAAAAA
XF1201_B24	rev-1 polh-1 rev-3 polk-1	CHROMOSOME_V	63	9096208	9096271	DEL	TCAGTGCTTTTTCTT	tgttttcttgcggtcacgtcacattttaaccatatattctttcattgtttctatttcagaaaa	TGTCTTCAATCGTTG
XF0117-D13	polh-1 polk-1	CHROMOSOME_X	63	4695853	4695916	DEL	TGTCGAACAACTTAT	ttcgtcattttgacttgaaaaaattttttttttaattctcaaacttgtaatccaaatccaaaa	TTTTGAAAAATGTTA
XF0117-D14	polh-1 polk-1	CHROMOSOME_II	63	12494735	12494798	DELINS	TCCTTCTCTACTCTC	tcatcggccgccatagctcagtcggttagagcgtgggtctaataagcccaaggtcgcaggttc	GACCCCTGCTGGCGG	ca
XF0117-D14	polh-1 polk-1	CHROMOSOME_II	62	9419396	9419458	DEL	AGCATACCACAAAAG	tgcacctgacgtctcacgcagtttcaggttaactatcaaatttcagtccttcactatttctc	TTTAGAACAATTTTA
XF0117-D14	polh-1 polk-1	CHROMOSOME_V	62	20774532	20774594	DEL	TTTGGAGGCCCGTAA	atttgctccaagtaataatttttaaaatttttaatgatttttaggctatttcaaggtaggcg	AGTATTCTGGACGCT
XF1201_F23	rev-1 polh-1 rev-3 polk-1	CHROMOSOME_X	62	891071	891133	DEL	CAAGATCTTGCGATA	agatttctaacaattggcaaattttcatacacaggaaatgtgaataatttgtagcctaggag	GTGAATTTTTAAAAA
XF1138_C50	rev-1 polh-1 polk-1	CHROMOSOME_II	61	10325650	10325711	DEL	TTGGTTCACCCCTTT	gctttttcctgccactacaatcatcaatgtatgctcatcaataatcatcctaatcaccagc	TTAATCACACAATGT
XF1201_F23	rev-1 polh-1 rev-3 polk-1	CHROMOSOME_III	61	11783773	11783834	DEL	TTCCAGGCACTCACA	atgcaggcaatgttcccgatggtatgccttcttcccaatgttgcatacttccttgtggcgc	AGGTGAGATAGGCAG
XF1138_C50	rev-1 polh-1 polk-1	CHROMOSOME_V	61	2168856	2168917	DEL	TTAAGAACGTGAATT	tactaaaattcagtgattatggtgctccaaaaataataaaatttatcacaattttccgtgc	TCGGCAAATATTGAA
XF0117-D4	polh-1 polk-1	CHROMOSOME_V	61	5820020	5820081	DEL	ACACTTTTTCCAGTA	tttacccaggaatagaatgcggaatttctccgaattgacgttaatggaagccaataatggg	TGCAAAGTTGACTTG
XF1201_F23	rev-1 polh-1 rev-3 polk-1	CHROMOSOME_X	61	15830124	15830185	DEL	TTTCGCAAAATCTGA	aaataataaaaggtggagtaccgaaatttgagactttgcgtttttagacccaaaatggtcc	AAAATTACCAAATTT
XF1138_E49	rev-1 polh-1 polk-1	CHROMOSOME_X	61	6919155	6919216	DELINS	CGTACTTTGTCACTA	ccacccttgccatgatcttcgttacatctattcttcaggtagaaaatcaaccagtgtagag	TGATAATTGTTTTTG	a
XF1138_A47	rev-1 polh-1 polk-1	CHROMOSOME_III	60	38310	38370	DELINS	TGAAAGGAGAATTGA	ataaccttgaaaaagtgtaaatttggttaatggcttcaaacggaaaatttaaacttcccg	TCACAACAATTTTTT	ggagaaaggagat	TRUE
XF1201_B24	rev-1 polh-1 rev-3 polk-1	CHROMOSOME_IV	60	683037	683097	DELINS	CTCCTTTTTTTTAAT	ggcaccgattacactgcattcccgtgtcctcggtagtatagtggtgagtatccgcgtctg	TCACATGCGAGACCC	aa
XF1012_D45	rev-3	CHROMOSOME_IV	60	8461961	8462021	DELINS	TTCGTCCTTTTTGAA	tgagccaacgtggagactcttcaagaattctgaaattttacgataggagctttgaaatat	AACAAGTATCGGTAA	atata
XF1138_A47	rev-1 polh-1 polk-1	CHROMOSOME_IV	60	13495415	13495475	DELINS	GCTGCTCAAGCCGAT	cttcaatgatattctcacagatgacaatcaggtttcgagaaccagcttgttgaaattcaa	AATTTTCCAATTTTC	at
XF1201_A24	rev-1 polh-1 rev-3 polk-1	CHROMOSOME_V	60	4874270	4874330	DELINS	TAAAAATCTCATATA	cagacaacaaaaatcaacaaagaaaatcaaagttgaaaactcaaagtttgaatatcaagt	CAAGAAATGTAATAC	gaaatca
XF1138_C50	rev-1 polh-1 polk-1	CHROMOSOME_V	59	14817772	14817831	DEL	CGAAGACATCAGGAG	gcacttccataaattttttgccgtgttccttacgatatttgaactgaaatttaagtaaa	GTTTTCAAGGGTTAT
XF1138_A47	rev-1 polh-1 polk-1	CHROMOSOME_IV	59	4695187	4695246	DELINS	ATTGCGCGAAAAATA	gaggccattctctgatattttctaattttccaattgcaaaataatggattttagctatt	TTTTCACCAAAAGTA	taga
XF1201_B24	rev-1 polh-1 rev-3 polk-1	CHROMOSOME_I	58	14529241	14529299	DEL	TTCTATACAGTTTTT	ttcgatgttactttaaaaaattgaaaacttgtccttataaattagaattttctggtta	TTCTTATTATTTCTG
XF1138_A47	rev-1 polh-1 polk-1	CHROMOSOME_II	58	11405612	11405670	DEL	CAACCAAAAAAAAAT	ttcggtgaaacaaaaaatcctcaaaaacaactacacttttccccacattcctgtacgg	CGCTATTTGTTTTCC
XF958_A44	rev-1	CHROMOSOME_V	58	1066424	1066482	DEL	CGAGAAGCTTTCGTT	tttcctcgaatgtcatttcttttgtcggaactttgacctccttctcttttctgaaaga	AAGTTTTTAACATTT
XF1138_A47	rev-1 polh-1 polk-1	CHROMOSOME_I	58	9869704	9869762	DELINS	TGTTAGTCAACTCAT	tccgttctcacgatatggactactttcttgatgcttctaaacatattcagttgaatca	AATTGATGAAGAATC	attattttgttagtcaactcat	TRUE
XF0117-D4	polh-1 polk-1	CHROMOSOME_I	57	14194338	14194395	DEL	TTTGCAAAAAAACAT	cataaattgctgatttttaacagttttcatgagcgtaatatcggagcatcgtactag	CCCACGCCCACTTTT
XF1138_E49	rev-1 polh-1 polk-1	CHROMOSOME_II	57	3275658	3275715	DEL	AATGCCAAAAACAAA	gcaccctgccgaatcccattaaaaagtgttgtagggggaaatgcaaataaatgtacc	GCCTGGTAAAGGACG
XF0117-D13	polh-1 polk-1	CHROMOSOME_IV	57	8454207	8454264	DEL	AGAAGTTTGAACATG	cagacaaaaatcctaaaagttggaaaaaaactttgacccaataaaattctataaaca	CTTTTCCATTAATGT
XF1201_F23	rev-1 polh-1 rev-3 polk-1	CHROMOSOME_II	56	14637685	14637741	DEL	CAATAACTTGTGACC	tgcgtgagctatttttaagttttattttaacaaatcagaattggcaacaactggaa	TTTTTAAAAGATCAA
XF0117-D4	polh-1 polk-1	CHROMOSOME_X	56	319756	319812	DELINS	GATGAACGGAGACCC	ggcgtttcccctgagcaaagaaagagagagcgtgatagaggcggagacacagacag	GAGGGAGACCATTAC	aga
XF1201_F23	rev-1 polh-1 rev-3 polk-1	CHROMOSOME_IV	55	7621658	7621713	DEL	TCTTGTTGAAAAAAG	agctgaaagatgtgctgattcaaagaaaacaacgtttggaagctactgaaattga	AGCAAACCAACGACA
XF1138_A47	rev-1 polh-1 polk-1	CHROMOSOME_IV	55	16606385	16606440	DEL	CAAACTTGCCATATT	ttgagctaaaatcctaaatttcatctctttatcaatatcacaatttgcggaagag	TTTTGATAATTTTGA
XF1138_C50	rev-1 polh-1 polk-1	CHROMOSOME_IV	54	3836908	3836962	DEL	GAGTAGAGGAGAAGA	agaccccaaacgagtttccgaagtcggttccggtgtttagaagaaggctaccgt	AGTCGGGTTGAATTG
XF1138_A47	rev-1 polh-1 polk-1	CHROMOSOME_II	54	1760073	1760127	DELINS	CACAAAACTCCTCAA	gctgctctcagtgagttcttcgcagatcctcttcaaattgttgggaccattttg	CTTGCGGGTGTTGGA	aact
polh-1_H-7	polh-1	CHROMOSOME_II	53	12843467	12843520	DEL	TTATGAAATTTGGTG	ttttcagacaattttgagtctgaaaaagcaataaaaaattcgactacaccact	TTTAAAAAATTGCCA
XF1201_A24	rev-1 polh-1 rev-3 polk-1	CHROMOSOME_V	53	4874277	4874330	DEL	CTCATATACAGACAA	caaaaatcaacaaagaaaatcaaagttgaaaactcaaagtttgaatatcaagt	CAAGAAATGTAATAC
XF1138_A47	rev-1 polh-1 polk-1	CHROMOSOME_II	52	1939217	1939269	DEL	CTTTGCATTCTTCCA	atgatccattaccacaatatttttaaaaccgaatggcttacccaaataagcg	ATGGTCAATTCTGTT
XF0117-D4	polh-1 polk-1	CHROMOSOME_III	52	5432041	5432093	DEL	CGCTTTCCGATTTTG	aagaatctgtgcacgcatttcggctcttcgttgctcagcaagtgctttctga	AATTGAAAAAAAATC
XF958_B44	rev-1	CHROMOSOME_V	52	3945436	3945488	DEL	AAAACTCCCACCGGG	tcccatagcttttcccataatcggaaatattcctcaagtggcttattatgtc	TGGAAGACGGAGGGA
polh-1_H-7	polh-1	CHROMOSOME_III	51	1526775	1526826	DEL	TTAGTCCAAATTGAC	tgaaaaccggattacgggggtaaaaagtgatggggaactcgaatttcgtat	TGAAAATCTCTGAAA
XF0117-D4	polh-1 polk-1	CHROMOSOME_I	50	1148554	1148604	DEL	CACTTTTTTGAGCCG	ccataactttttttttttgagaagttttcaagaagtttcattgtgaaatt	CGGTGTTTTCAGACA
XF1201_B24	rev-1 polh-1 rev-3 polk-1	CHROMOSOME_II	50	2162597	2162647	DEL	AATTTAGTGAGAATT	gtcacagatgcgtttcgtcacagatttttggggaaaatagtcaacgagaa	GTCAGCTCAAGGGAA
XF1138_E49	rev-1 polh-1 polk-1	CHROMOSOME_V	49	18500416	18500465	DELINS	TGGGTGTCAAATTTT	gcgtagaattcaattttaatactaacaaatcttagtgaatgcgtttttt	GTCTAAAATTGTCCG	atgggtgtcgatatgggtgtcaaa	TRUE
XF1138_C50	rev-1 polh-1 polk-1	CHROMOSOME_II	48	8544153	8544201	DEL	TGGAAATAATGGAAA	taccgagtataatgttcaaccatatcagggaactggaaatcagcaaac	ACAAAATGGACAATC
XF1138_C50	rev-1 polh-1 polk-1	CHROMOSOME_X	48	13857244	13857292	DELINS	TGTTTTTCAGCACTT	gacacatgtatttattttaattaatttgtatcttttcagccaattaag	AATTTCTCACAATAA	ttcagc	TRUE
XF1138_A47	rev-1 polh-1 polk-1	CHROMOSOME_I	46	5457403	5457449	DEL	AAACATCTATGGTAA	ctgttacagaatttgaacacaaaatgcaattttagaatacagtaag	CCTTTAGTAACCGTA
XF1012_B45	rev-3	CHROMOSOME_IV	46	11095997	11096043	DEL	GTTGCAGCATCAAAA	aataagtttaacatagaatacaagagacctattcttaccattaatc	AATGAATTTCGACAA
XF1201_F23	rev-1 polh-1 rev-3 polk-1	CHROMOSOME_X	44	11876989	11877033	DEL	AGTGTTAGCTCCAAC	tcaactcacatgtccagttatctgtatcctatacttaatactta	TCAAACCGCTTCGTT
XF1138_E49	rev-1 polh-1 polk-1	CHROMOSOME_III	42	9788597	9788639	DEL	AATATTGATAAGTTT	ccaaattctttatgaaaaatttagagcattattgcatttcac	CCATGTTTTGTAAAG
XF1201_C25	rev-1 polh-1 rev-3 polk-1	CHROMOSOME_X	42	5384194	5384236	DELINS	AATATTATTTTTCAA	ttaccattaaagtgcaaagtttttattttgagtcaaagtttt	GTTAAATGCCAAATT	aa
XF0117-D4	polh-1 polk-1	CHROMOSOME_X	39	1576866	1576905	DEL	TAAATTTTGCAACCC	tccactttaactacaaattcaaaaaaaaaagtttctcag	ATATTTTTCCAAAAA
XF1138_E49	rev-1 polh-1 polk-1	CHROMOSOME_II	37	4356925	4356962	DELINS	TTGGGAGAACTTCAA	aaatctcgagcaggaggattttacgacggtatttaaa	TCTGTCAACAAGAAA	tcaact
XF1201_C25	rev-1 polh-1 rev-3 polk-1	CHROMOSOME_II	26	1281329	1281355	DEL	GAGATCAGGGGTGTG	cggcaaatttgccgatttgccgagct	CGGCAAATTTGCCGA
XF1201_B24	rev-1 polh-1 rev-3 polk-1	CHROMOSOME_V	21	17227533	17227554	DEL	ATACGATGTCAACAC	ttatgacgatattgatgtaag	TTATGACGATATTGA
XF958_A44	rev-1	CHROMOSOME_I	18	3281427	3281445	DEL	AGGCTTAGGTTGGGT	ttaggcttaggctgaggc	TTAGGCTTAGTTACA
N2_2_60	WT	CHROMOSOME_I	18	4336436	4336454	DEL	GTTTTTTGAAGTTTC	atatttcaaatttcagaa	ATATCGTAATCGTGG
N2_2_60	WT	CHROMOSOME_I	18	2027594	2027594	SINS	CCGGTTTTGGAAATA		TCCGGCAATTTCGGC	tccggcaatttcggcaat	TRUE
XF0117-D13	polh-1 polk-1	CHROMOSOME_V	18	11256143	11256143	SINS	AATCAGGTGGCAGGC		TATTTCCAAAAAGAA	ggcagaaaaatcaggtgg	TRUE
polh-1_H-7	polh-1	CHROMOSOME_II	13	3270892	3270905	DEL	GTTTTTGACATATTA	ctcggcttttttt	CTCGGCGGAAAATTT
XF1138_C50	rev-1 polh-1 polk-1	CHROMOSOME_I	13	14024332	14024345	DELINS	CCCAAATTTTTGAAA	tttggaaattttt	CAAAAATTCTCAAAT	aattc
XF0117-D14	polh-1 polk-1	CHROMOSOME_I	12	3308254	3308266	DEL	GGAATTTTGAATAAT	tttttaaaaaac	TTTTGGGTATATTGA
XF1138_A47	rev-1 polh-1 polk-1	CHROMOSOME_III	12	1150617	1150617	SINS	TTTTTTTTTAATTTC		CAGAAATTTTCTAAA	cagaaattttct	TRUE
XF1201_F23	rev-1 polh-1 rev-3 polk-1	CHROMOSOME_IV	12	13389835	13389835	SINS	AAGAGTAGTATTTGA		AATTTTTTGGTGAAT	aattttttggtg	TRUE
N2_4_60	WT	CHROMOSOME_X	11	16256717	16256728	DEL	TTATGCCAATTATTG	tacatatatct	TACATGGATCAATTT
XF1201_B24	rev-1 polh-1 rev-3 polk-1	CHROMOSOME_II	9	2567587	2567596	DEL	TTCCCGTTTAAAAGC	tatttttta	TACAAAAAGCGAAAA
polk-1_K-9	polk-1	CHROMOSOME_X	9	8621491	8621491	SINS	GTTTGTACGGCCCGA		TCGAGCTGATATTCG	gctgatatt	TRUE
polk-1_K-9	polk-1	CHROMOSOME_II	8	65035	65043	DEL	TTCATGCGCGATCAT	agtggaaa	AGTGGAAAAGAATTG
XF1138_A47	rev-1 polh-1 polk-1	CHROMOSOME_IV	8	8548048	8548056	DEL	ATTTTTATTTTTTCC	tcttttta	TCTCATTTTTCATGT
N2_2_60	WT	CHROMOSOME_I	8	7667699	7667699	SINS	CACGACAAAAGGTCA		CATACACAAGAAAAA	caaaaggt	TRUE
N2_3_60	WT	CHROMOSOME_X	8	6357782	6357782	SINS	ATCGTCCCAATCCAC		CCATCCATCCATCCA	ccatccat	TRUE
N2_4_60	WT	CHROMOSOME_II	7	10938399	10938406	DEL	GGGCAAAGGGTAATT	atctgga	ATAGTTACCTCATTC
XF958_B44	rev-1	CHROMOSOME_IV	7	14354880	14354887	DEL	ATTTTCAGAATCAGT	ttaaaac	TATGAAACAAATGTA
polk-1_K-1	polk-1	CHROMOSOME_V	7	6895259	6895266	DEL	TACTTTCTAGGGATT	agttcac	AAACTTAAAAAAATT
XF1012_D45	rev-3	CHROMOSOME_V	7	20240402	20240409	DEL	TTGGAAAAAAAGTGC	caaacgt	CAAAATGGGCGCTGC
polk-1_K-1	polk-1	CHROMOSOME_V	7	14919627	14919634	DELINS	AGGCAATAAGGATTT	gaatcta	TATTTTACAAAAAGT	tgctttaggtgcttt
XF1012_B45	rev-3	CHROMOSOME_II	6	193673	193679	DEL	GCTGATACTGTTGAG	cgcatc	CGCAGCTTGATGGCT
N2_4_60	WT	CHROMOSOME_V	6	18324061	18324067	DEL	TTGAAATAGATTATT	tcaggc	TCAACGTCGTTGAAA
polk-1_K-1	polk-1	CHROMOSOME_II	6	6649939	6649945	DELINS	GTTTGCATAGGTCAC	tccctg	AAATTGTACGTTTTA	a
XF0117-D4	polh-1 polk-1	CHROMOSOME_III	5	12191400	12191405	DEL	CTTCGTACACCACCG	tcagt	TCCGGTAACTTGATA
XF1012_B45	rev-3	CHROMOSOME_V	5	7507004	7507009	DEL	TCGTTTGAATATTGC	taaaa	GAAAATCATTTGATA
XF0117-D4	polh-1 polk-1	CHROMOSOME_X	5	9432389	9432394	DEL	GACTTTACGAACGCG	gcgat	GCTTCCATGGAAGAT
XF1012_A45	rev-3	CHROMOSOME_II	4	1234293	1234297	DEL	GACGTAGCACCACGT	ggca	GAAGCCCGTCAATCG
XF1201_A24	rev-1 polh-1 rev-3 polk-1	CHROMOSOME_III	4	5634290	5634294	DEL	ACTAATCTCCTTGAG	tcaa	TCTGTTTGAAGGAGA
XF1012_B45	rev-3	CHROMOSOME_III	4	5896344	5896348	DEL	TGTGTCAAAATATGT	gtga	GTGAGTGGAAAAAAG
XF1138_E49	rev-1 polh-1 polk-1	CHROMOSOME_IV	4	1272794	1272798	DEL	AGAACTTTCCCACAC	tgta	TGCATCGCAAAATCG
XF1138_A47	rev-1 polh-1 polk-1	CHROMOSOME_IV	4	11751973	11751977	DEL	TCTGAACGCGTTCTT	ttac	TTAACATCGGTTCTT
XF958_A44	rev-1	CHROMOSOME_V	4	2670290	2670294	MICROSATELLITE DEL	TAGAAAATTAGTGAT	gggg	GGGGGGGGGGGGTGA
XF1138_E49	rev-1 polh-1 polk-1	CHROMOSOME_III	4	10552808	10552808	SINS	ACCGTCGTAGCGTAG		ATATCAGCGCCCATC	atac
XF1138_E49	rev-1 polh-1 polk-1	CHROMOSOME_X	4	12041669	12041669	SINS	TTCACTTTCAAACAC		TATATCTACAAGCAA	tatg
XF958_A44	rev-1	CHROMOSOME_X	3	6824150	6824153	DEL	AGAATATCGAGGAGT	taa	TAAGTAGTGGTGTAA
N2_3_60	WT	CHROMOSOME_IV	3	1377787	1377790	MICROSATELLITE DEL	TTGACCGCCGCCACC	ggg	GGGGGGGGGGACGCG
XF958_A44	rev-1	CHROMOSOME_X	3	11159509	11159512	MICROSATELLITE DEL	TTTGCATCTTGACCG	ccc	CCCCCCCCCCCTTTA
N2_2_60	WT	CHROMOSOME_II	2	11519275	11519277	DEL	ATATAAAATTTTTGA	tg	AAATTTTTTTGTTTT
N2_3_60	WT	CHROMOSOME_II	2	13447128	13447130	DEL	AATCCTACTTTTTCG	ga	GAAATATCCTTTTTA
XF1138_A47	rev-1 polh-1 polk-1	CHROMOSOME_IV	2	11017301	11017303	DEL	TGTTGATGAAAAAAC	at	ATCAATTTCTTCAAA
polk-1_K-1	polk-1	CHROMOSOME_IV	2	12300490	12300492	DEL	CACGCCCCCGTATAC	ca	CATGGATTATCTAGT
XF1012_B45	rev-3	CHROMOSOME_IV	2	16596564	16596566	DEL	CAAAGTGAAACAGTC	gt	GGGTATTTTATATAA
XF1138_C50	rev-1 polh-1 polk-1	CHROMOSOME_V	2	16132431	16132433	DEL	TCAACATTTCGAAAC	at	TGCGAAATATTTATT
N2_50_60	WT	CHROMOSOME_V	2	12400560	12400562	DELINS	AATTATCTCAAAATT	tc	AAAACGTATAATGAA	caaagcg
XF0117-D4	polh-1 polk-1	CHROMOSOME_V	2	11381101	11381103	MICROSATELLITE DEL	ACTACACGTGCATTG	tt	TTTTTTTTTTTTTTT
N2_50_60	WT	CHROMOSOME_I	2	1568537	1568537	MICROSATELLITE SINS	ATGTCTTTAAAAAAT	ta	TATATATATATATAT	ta
XF958_A44	rev-1	CHROMOSOME_I	2	4941420	4941420	MICROSATELLITE SINS	CCGCCCTCTTCTTGA	tc	TCTCTCTCTCTCTCT	tc
polk-1_K-9	polk-1	CHROMOSOME_I	2	10800795	10800795	MICROSATELLITE SINS	TAATTGCATCTTCTA		TTTATCATTTCATGA	tt
XF0117-D14	polh-1 polk-1	CHROMOSOME_I	2	13381587	13381587	MICROSATELLITE SINS	CTGTGTAGCGCCAGG	ga	GAGAGAGAGAGAGAG	ga
polk-1_K-1	polk-1	CHROMOSOME_I	2	13650092	13650092	MICROSATELLITE SINS	TAACACTTTGAACTT		AAAAAAATATATATA	aa
N2_4_60	WT	CHROMOSOME_IV	2	504732	504732	MICROSATELLITE SINS	TCATTGTGTCAATTC	ct	CTCTCTCTCTCTCTC	ct
XF958_B44	rev-1	CHROMOSOME_IV	2	12793747	12793747	MICROSATELLITE SINS	ATATATATATATATA	tg	TGTGTGTGTGTGTGT	tg
XF958_E44	rev-1	CHROMOSOME_V	2	18425849	18425849	MICROSATELLITE SINS	TCTCAATGTCTGTTC	ct	CTCTCTCTCTCTCTC	ct
XF1201_C25	rev-1 polh-1 rev-3 polk-1	CHROMOSOME_IV	2	3747715	3747715	SINS	ATAAATTTTTTTGAA		CTTTTTTTGATGGTT	ct
XF1138_C50	rev-1 polh-1 polk-1	CHROMOSOME_III	1	3075502	3075503	DEL	TTCACTCAAAAATTG	c	CCAAATTTGAGGATT
polk-1_K-9	polk-1	CHROMOSOME_IV	1	15289777	15289778	DEL	CGCTCAGTGGTCAAA	g	TTTTTTTTTTTTTTC
XF958_B44	rev-1	CHROMOSOME_X	1	4211498	4211499	DEL	AAGAAAAGAAAAGTG	a	TTATTTCAAAAAAAA
XF1012_B45	rev-3	CHROMOSOME_X	1	16627154	16627155	DEL	GCGCGGCGGGCCCCA	c	CAAACTGACGGGACA
XF1138_E49	rev-1 polh-1 polk-1	CHROMOSOME_X	1	5470321	5470322	DELINS	TATCTTGAAATGCGA	c	TATGTGATTTCCGCA	tt
XF0117-D4	polh-1 polk-1	CHROMOSOME_I	1	2720546	2720547	MICROSATELLITE DEL	GTGATTTTTCTTTCG	t	TTTTTTTGATTAAAA
XF1012_A45	rev-3	CHROMOSOME_I	1	12559876	12559877	MICROSATELLITE DEL	ATCTGAATTTATTTT	a	AAAAAACTAACCAGA
XF1138_C50	rev-1 polh-1 polk-1	CHROMOSOME_II	1	1112490	1112491	MICROSATELLITE DEL	GTGATCAAGTTTAAA	t	TTTTTTTACTTTGGT
XF1138_C50	rev-1 polh-1 polk-1	CHROMOSOME_II	1	3260215	3260216	MICROSATELLITE DEL	ATCCGTAATTCACTG	t	TTTTTTTTCCGTCTT
XF1138_C50	rev-1 polh-1 polk-1	CHROMOSOME_II	1	10622922	10622923	MICROSATELLITE DEL	GGAGGAAAATAACGG	a	AAAAATACGATTCTC
polh-1_H-7	polh-1	CHROMOSOME_II	1	11360975	11360976	MICROSATELLITE DEL	TGTCAATCTAATGTG	t	TTTTTTTTCTGTTGG
polh-1_H-8	polh-1	CHROMOSOME_II	1	11514228	11514229	MICROSATELLITE DEL	TATCTTTTAAAAATT	a	AAAAAAAAACTAAAT
XF958_E44	rev-1	CHROMOSOME_II	1	13346283	13346284	MICROSATELLITE DEL	ATTCAGAAAGAGCGG	t	TTTTTTTATGGGCTG
polh-1_H-7	polh-1	CHROMOSOME_II	1	13366919	13366920	MICROSATELLITE DEL	TTATTTCATGTTTCA	t	TTTTTTTTAATCCGT
polh-1_H-8	polh-1	CHROMOSOME_II	1	14235139	14235140	MICROSATELLITE DEL	TTCGACTTTTCGTAC	a	AAAAAAAACTGGGGG
N2_3_60	WT	CHROMOSOME_III	1	4430990	4430991	MICROSATELLITE DEL	AAAACAATATAAAAT	a	AAAAAACTTCTTTCG
XF1138_A47	rev-1 polh-1 polk-1	CHROMOSOME_III	1	7231442	7231443	MICROSATELLITE DEL	ATCAGTTCTGCCATA	t	TTTTTTTACACAATC
N2_3_60	WT	CHROMOSOME_III	1	11300383	11300384	MICROSATELLITE DEL	ATGAAATTGGCTATA	t	TTTTTTTTGAATTTT
XF0117-D4	polh-1 polk-1	CHROMOSOME_IV	1	1733762	1733763	MICROSATELLITE DEL	CCATCAATTTCAGAA	t	TTTTTCTTCTAGAAA
XF1012_D45	rev-3	CHROMOSOME_IV	1	2651781	2651782	MICROSATELLITE DEL	GCTCAAAAACTTTCG	a	AAAAAAAATCCGATA
polk-1_K-1	polk-1	CHROMOSOME_IV	1	9091605	9091606	MICROSATELLITE DEL	AGCTATTGTAACGAG	a	AAAAAATATGAACGT
polh-1_H-7	polh-1	CHROMOSOME_V	1	957312	957313	MICROSATELLITE DEL	TTCAAGAAAAATCGA	t	TTTTTTTTCATTTTA
polk-1_K-1	polk-1	CHROMOSOME_V	1	1033400	1033401	MICROSATELLITE DEL	TTTTTATTCTGCAAC	g	GGGGTACCTGAAAGT
polh-1_H-7	polh-1	CHROMOSOME_V	1	5362076	5362077	MICROSATELLITE DEL	CAGACCGTCAATGGA	t	TTTTTTTTGATACCA
polh-1_H-7	polh-1	CHROMOSOME_V	1	18239582	18239583	MICROSATELLITE DEL	GATAGAGAATAACTG	a	AAAAAAAATTACTTT
XF1012_D45	rev-3	CHROMOSOME_V	1	20164841	20164842	MICROSATELLITE DEL	AGTTGCCACGTTTCG	t	TTTTTCATGACATAA
N2_3_60	WT	CHROMOSOME_I	1	572795	572795	MICROSATELLITE SINS	CATTAAGGTATGAGA	g	GGGGGGGGGGGTGTT	g
polk-1_K-9	polk-1	CHROMOSOME_I	1	1478417	1478417	MICROSATELLITE SINS	TGTTTAGTGGTCCAA	t	TTTTTTTTAAATATC	t
polh-1_H-8	polh-1	CHROMOSOME_I	1	10231688	10231688	MICROSATELLITE SINS	CATTTACTCATGGGG	t	TTTTTTTTGGGGGTT	t
XF0117-D4	polh-1 polk-1	CHROMOSOME_II	1	719362	719362	MICROSATELLITE SINS	GCCTTTTTTCACCGA	t	TTTTTTTCACCTTTT	t
XF1201_B24	rev-1 polh-1 rev-3 polk-1	CHROMOSOME_II	1	13451907	13451907	MICROSATELLITE SINS	TTCAGTGTGAAATGC	t	TTTTTTTTTAATGGA	t
XF1201_A24	rev-1 polh-1 rev-3 polk-1	CHROMOSOME_III	1	10189952	10189952	MICROSATELLITE SINS	CGATGACACGAGTTG	t	TTTTTTTTTCAAAAA	t
polk-1_K-9	polk-1	CHROMOSOME_III	1	10235139	10235139	MICROSATELLITE SINS	TGTTAACAATGACCT	c	CCCCCCCCCATAATG	c
polk-1_K-1	polk-1	CHROMOSOME_III	1	11747602	11747602	MICROSATELLITE SINS	TTCGAAATTCCTAGA	t	TTTTTTTTTGTCTAT	t
N2_2_60	WT	CHROMOSOME_III	1	11764850	11764850	MICROSATELLITE SINS	AAATTCGATTTTAAA	t	TTTTTTTTCTTCTAA	t
polh-1_H-7	polh-1	CHROMOSOME_IV	1	2878894	2878894	MICROSATELLITE SINS	TTATTAAGAAAAAAC	a	AAAAAAAATCGATGA	a
polk-1_K-9	polk-1	CHROMOSOME_IV	1	6434213	6434213	MICROSATELLITE SINS	TTTCACGAATTTCAA	t	TTTTTTGTTTTTTTT	t
XF1012_D45	rev-3	CHROMOSOME_IV	1	13273622	13273622	MICROSATELLITE SINS	GATTTTATTCAAAAA	t	TTTTTTTTTTCAATT	t
XF958_A44	rev-1	CHROMOSOME_IV	1	14773064	14773064	MICROSATELLITE SINS	GATGACTCTGAAATT	a	AAAAAAAAACATTAA	a
N2_50_60	WT	CHROMOSOME_IV	1	16223693	16223693	MICROSATELLITE SINS	AATAAAATTTTAATT	c	CCCCCCCCCCCCAAA	c
XF1012_A45	rev-3	CHROMOSOME_V	1	992904	992904	MICROSATELLITE SINS	GACACTTTTAAATTT	c	CCCCCCCCCATTTTT	c
XF0117-D4	polh-1 polk-1	CHROMOSOME_V	1	5922145	5922145	MICROSATELLITE SINS	GATTTTCAGATATTA	t	TTTTTTGCGTTTTTT	t
XF0117-D13	polh-1 polk-1	CHROMOSOME_V	1	13235279	13235279	MICROSATELLITE SINS	ATTGAAATTGCTAAT	a	AAAAAATAGTTAGGA	a
N2_2_60	WT	CHROMOSOME_V	1	16781502	16781502	MICROSATELLITE SINS	AACGGTTTTGTACGG	t	TTTTTTGTTAGCAAT	t
XF0117-D4	polh-1 polk-1	CHROMOSOME_V	1	17962963	17962963	MICROSATELLITE SINS	GAGGAAAAATTGTTG	t	TTTTTTTTTGCCAAA	t
XF958_E44	rev-1	CHROMOSOME_X	1	5857365	5857365	MICROSATELLITE SINS	ATTCATGCAATGTAA	g	GGGGGGGGGGGTTGA	g
polk-1_K-1	polk-1	CHROMOSOME_X	1	17284242	17284242	MICROSATELLITE SINS	TTACGTCAGTTGCTC	t	TTTTTTTTCTGTCTC	t
XF0117-D14	polh-1 polk-1	CHROMOSOME_X	1	17357741	17357741	MICROSATELLITE SINS	TAACTTTGAAACTTG	t	TTTTTTAATATCTCC	t
polh-1_H-8	polh-1	CHROMOSOME_I	1	9451040	9451040	SINS	TGTTTTTAGTTATTT		ATGGTAATTTATTAA	a
XF0117-D13	polh-1 polk-1	CHROMOSOME_I	1	14009344	14009344	SINS	CTGTAACTTTCTCCT		CCATGACCTGTTGCC	c
XF1201_C25	rev-1 polh-1 rev-3 polk-1	CHROMOSOME_V	1	9795734	9795734	SINS	TCTGAAAAGAAACCT		GTTAGTTTGAAGTGC	g
